# Supplementary material for: Deregulated MicroRNAs in Myotonic Dystrophy Type 2
Source: PLoS One. 2012 Jun 29;7(6):e39732. doi: 10.1371/journal.pone.0039732 (PMC3387258; doi:10.1371/journal.pone.0039732)
Supplement: Table S1 — Transcriptome analysis identified 1,093 miRNA/mRNA interactions. Table represents the identified miRNAs/mRNA interactions, where green and red colours indicate down- or up-regulation of miRNA or mRNA compared to controls, respectively. (XLS) [file pone.0039732.s002.xls]

## Sheet: table S1
Table S1		=UP-REGULATION VS CTR				=DOWN-REGULATION VS CTR
miRNA/mRNA INTERACTION
miR-34a-5p	miR-34b-3p	miR-34c-5p	miR-146b-5p	miR-208a	miR-221-3p	miR-381	miR-125b-5p	miR-193a-3p	miR-193b-3p	miR-378a-3p
ABCB6	ABCB6	ABCB6	BAAT	AHCYL1	AMOTL2	ACSS3	ADNP2	ANGPT2	ABCB7	ACTN1
ACACB	ACACB	ABCC1	C1ORF128	AKAP7	AR	AGA	AP2B1	DTNBP1	APEX1	ADAMTS9
ACOX2	ACTR1A	ABCD1	CCNL2	AMFR	ATP2B2	AHCYL1	BARD1	PGAP2	ARFGEF2	ADNP2
ACTN3	ACTR1B	ABCF2	CYTH3	ANKRD40	BCL9L	ALKBH3	CBARA1	SNX19	C12ORF51	AIFM1
ADRM1	ADSL	ABLIM2	DOCK5	ARF6	C10ORF76	AP3D1	CDC42BPB	TET1	CIRBP	ALDH6A1
AMFR	AGA	ACACB	EIF4A2	ASB15	C19ORF12	APEH	CECR5		FGD6	ANGPT1
AMOTL2	AHCYL1	ACOX2	MXD1	ATP2B2	CDK5RAP1	ARF1	DBF4B		GBA2	ANGPT2
APEH	ALKBH3	ACTN3	SAP30L	BHMT2	CHRAC1	ATP2B2	FADS1		ILF2	AP2B1
ARHGEF10L	AMFR	ACTR1A	SNED1	BRF2	CRKL	B4GALT3	FN3KRP		JAK2	CCDC125
ATP2B2	ANKRD40	ADI1	SP3	C14ORF4	CRY2	BICD2	HPGD		PBX1	CDC25B
B4GALT3	ANKRD46	ADK	ZNF197	C19ORF12	CSTF2T	BRCC3	KLHL3		PIP5K1B	CDC42BPB
BCAR1	AP3D1	AGPAT3	ZNF498	C1ORF144	CTPS2	BRF2	MALAT1		PLXNC1	CDH11
BICD2	ARF6	AKAP7		C1ORF83	DAB2IP	BRPF1	MRPL41		POLR2A	CHGB
C10ORF76	ARHGAP6	ALG1		CAMTA2	FAM129A	C10ORF76	PDHA1		PTPRD	CHP
C13ORF1	ARHGEF10L	ALS2CR4		CAPN3	FAM134C	C12ORF41	PPIF		SACS	COL24A1
C14ORF4	ATP2B2	AMFR		CCDC69	FHL3	C13ORF1	RSPO3		SMAD2	CPT1A
C15ORF27	BCL7B	ANKRD23		CD38	FNTB	C17ORF39	SMAD9		UQCC	CRISPLD1
C1ORF144	BICD2	ANKRD40		CHSY3	GPD2	C19ORF12	YAP1		WDR37	DAPK1
C22ORF13	BRPF1	AP3D1		CHUK	GPRC5B	C1ORF144			ZFYVE21	DCLK1
C5ORF25	C12ORF52	APEH		CRKL	IKZF4	C1ORF83			ZNF562	DHTKD1
CACNA1S	C13ORF1	AR		CSTF2T	IQSEC1	C22ORF13				DNMT1
CAPN3	C14ORF4	ARF6		DAAM2	LGTN	C3ORF58				EDA2R
CARM1	C15ORF27	ATG4D		DCAF12	LRRC20	C9ORF25				EDIL3
CD99L2	C15ORF63	ATG9A		DMRTA1	MAML1	CA2				EPHA3
CRKL	C19ORF12	ATL2		DUSP3	MAN2A2	CD38				FAM109A
CYBASC3	C1ORF144	ATP2B2		EGF	MAPK12	CHSY3				FAM13C
DAAM2	C1ORF83	B4GALT3		EPS15L1	MIB2	CHTF8				FAM188A
DAB2IP	C22ORF13	BCAS3		FAM53C	MSRB3	CHUK				FAT1
DAGLA	C9ORF25	BCL7B		FAM89B	MXD1	CLCN1				FMO4
DDX54	C9ORF95	BHMT2		FBXO34	NANOS1	CLCN4				FMR1
DNAJB6	CA2	BRPF1		FBXW4	NKAIN1	CNBP				GLCCI1
DNM2	CACNA1S	C10ORF76		FOXO4	PARK2	CRKL				GLUD1
DPP7	CALCOCO2	C13ORF1		GGT7	PCYOX1	CRTAP				GPM6B
DPP9	CAPN3	C14ORF4		GNA13	PDCD7	CSTF2T				GSN
DUSP13	CBX7	C15ORF38		GNG12	PRDM10	CTPS2				HPGD
DUSP3	CCDC21	C16ORF68		GPD1	PSMB5	CYB5D2				KLHL3
EEF2K	CD99L2	C1ORF144		IKZF4	RAB1B	DAGLA				LMO7
EFEMP2	CLCN1	C22ORF13		IQSEC1	RAB3D	DNASE1L1				LSM4
EGF	CNBP	C5ORF25		IRX3	RNLS	DOCK5				MBNL2
EML1	COG4	C6ORF153		KBTBD12	SH2D1B	DPP9				NARS
EPN1	COPZ2	C9ORF25		KCNJ12	SLC35E1	DUSP3				NIPSNAP1
EPS15L1	CTPS2	CACNA1S		KIF1C	SLC35E2	DUSP7				NOL12
FAAH	CYBASC3	CALCOCO2		KLHL29	SLC6A8	EEF2K				OSBPL2
FAM134C	DAAM2	CAPN3		KPNA6	SMAD7	EGF				PDE11A
FAM53C	DAB2IP	CARM1		MAFB	SPAM1	EIF1AD				PDHA1
FBXO6	DCTN1	CARS2		MAN2A2	SPEG	EIF2C1				PDLIM5
FBXW4	DHX38	CBX7		MAPK6	SREBF1	EPS15L1				PIP5K1B
FHOD1	DNAJB6	CCDC21		MAZ	SRPR	ERBB4				POLR2A
FIZ1	DNASE1L1	CCDC69		MDFIC	TBC1D1	ERCC3				PREPL
FLII	DPP9	CCNL2		MIPOL1	TRAPPC9	EXTL3				PRICKLE2
FURIN	DUSP3	CD38		MORF4L1	UHRF1BP1	FAM119A				PTENP1
GAMT	DYM	CD99L2		MPRIP	ZFHX3	FAM134C				PTPRD
GPD1	EEF2K	CDKN1B		MYST4	ZMYND17	FAM43A				RCBTB1
GPRC5B	EGF	CDYL		NCOA3		FBXO34				RICH2
GRAMD1A	EIF2C1	CENPV		NRBP1		FOXP4				RIMBP2
HDAC11	ELOF1	CERK		NUDCD3		FURIN				RPLP0P2
HDAC5	EML1	CHUK		PARD6B		GCNT4				SEC23B
HS6ST2	FAAH	CIZ1		PCBP1		HDAC5				SESN3
IKZF4	FAM134C	CLCN1		PDCD7		HS6ST2				SPATS2
IL28RA	FAM53C	CLCN4		PHLPP1		IKZF4				SPTLC2
INTS1	FOXP4	CLINT1		PIM1		INADL				TSHZ2
IQSEC1	FURIN	CNTLN		PORCN		IQSEC1				WFDC13
IRX3	GPR135	COG4		PRDM10		JDP2				WSB2
JPH2	GSK3A	CREG1		PREP		KBTBD7				YAP1
JUP	GYPC	CRKL		PSTPIP2		KCMF1				ZNF8
KCNJ11	HDAC5	CRTC2		RNF34		KIAA1161
KEAP1	IKZF4	CRY2		ROBO1		KIF1C
KIF1C	IL28RA	CTDSP1		RYR1		KLHL29
KLHL29	IMPA2	CTPS2		SEMA4D		KLHL30
LPPR2	INPP5A	CWC25		SFXN5		KPNA6
LRRC20	IQSEC1	CYBASC3		SH2D1B		LARGE
LTBP3	IRX3	DAAM2		SKIL		LGTN
MAF1	ITGA7	DAB2IP		SLC22A23		MAF1
MAN2A2	JPH2	DCAF10		SLC25A23		MAFB
MAZ	KBTBD12	DCAF12		SLC35E2		MBP
MCOLN1	KCMF1	DCAF6		SLFN5		MGRN1
MED16	KCNJ11	DEPDC6		SMAD7		MIF4GD
MGRN1	KEAP1	DES		SPG20		MIPOL1
MKNK2	KHSRP	DICER1		SRPR		MLEC
MLL2	KIAA0195	DNM2		ST3GAL2		MLL2
MLXIP	KIF1C	DNMT3A		STXBP5		MLXIP
MPRIP	KLHL29	DPP7		SUDS3		MN1
MYBPC2	LACTB2	DPP9		SYVN1		MORF4L1
MYLK2	LARGE	DUSP13		TBC1D1		MPRIP
NANOS1	LCA5L	DUSP3		TBCC		MXD1
NEURL4	LRRC20	DUSP7		THUMPD1		MYLK2
NFIC	MAN2A2	EEF2K		TNRC6C		MYST4
NRAP	MBP	EFEMP2		TNS1		NAGA
NXN	MED16	EGF		TP53TG1		NEK9
P2RX6	MIPOL1	EIF1AD		TRDN		NOS1
PARD6B	MKNK2	EIF2C1		TRIM7		NSMAF
PDLIM2	MLEC	EIF4E3		TRIP10		NSUN4
PELI3	MLL2	EMD		TSPYL1		NXN
PHF2	MLXIP	EML1		UBR3		OCRL
PILRB	MPRIP	EPB41		ULK1		PARD6B
PMEPA1	MTHFS	EPN1		ZBTB7A		PARM1
PNPLA6	MYBPC2	EPS15L1		ZCCHC24		PDCD7
PNPLA7	MYST4	ERCC3		ZFHX3		PDPK1
POLR2E	N4BP1	FAM129A				PHF2
POMT1	NCOA3	FAM134C				PHLPP1
PORCN	NEK9	FAM53C				PKD1L1
PPAPDC3	NFRKB	FAM89B				PMEPA1
PPP1CC	NPRL2	FARP2				PPP1CC
RAB1B	NRAP	FBXO32				PRDM10
RAPSN	NUDCD3	FBXO34				PRPS1
RBM14	NXN	FBXW4				PSMD7
RELT	OBSCN	FHOD1				PSTPIP2
RNF123	OR7C1	FLII				PURA
RNPS1	PARK2	FOXP4				RAB1B
RORC	PARM1	FURIN				RAB3D
RPTOR	PCBP1	GATAD2B				RAB6A
RXRA	PDPK1	GDE1				RAPSN
RYR1	PHF2	GPATCH8				RBM14
SAPS2	POLR2I	GPRC5B				RHBDD2
SCAP	PPAPDC3	GRAMD1A				RNF128
SCN1B	PPP1CC	GTF3C5				RNF130
SCYL1	PRDM10	HBS1L				RNF31
SLC16A5	PSMC3	HDAC11				RNF41
SLC22A23	PSMF1	HDAC4				ROBO1
SLC25A23	PSTPIP2	HDAC5				RPA1
SLC2A8	PTOV1	HDLBP				SEMA4D
SLC35E2	PURA	HOOK3				SETD7
SLC38A3	RAB11FIP1	IDE				SH2D1B
SMAD7	RAD23A	IKZF4				SIX2
SMTNL2	RNF123	IMP4				SLC1A4
SNED1	RNF41	INADL				SLC22A23
SNTA1	RNLS	INO80D				SLC35E1
SORBS3	RPA1	IQSEC1				SLC35E2
SPEG	RPS6KB1	JPH2				SLC38A3
SRF	RPTOR	JUP				SLC6A8
STAG3	RXRA	KBTBD12				SPATS2L
STARD3	RYR1	KBTBD7				SRCAP
TBC1D1	SAPS2	KCNJ11				SRF
TCF19	SBF1	KEAP1				ST3GAL3
TESK1	SH2D1B	KIAA0195				STARD3
TFEB	SLC22A23	KIAA0319L				STK40
TMEM109	SLC35E1	KIAA0368				STXBP5
TMEM143	SLC35E2	KIAA0664				THUMPD1
TMEM222	SLC37A4	KIAA1310				TMEM185A
TMEM25	SLC48A1	KIF1C				TMPRSS5
TMUB1	SLFN5	KLHL29				TMTC4
TNIP2	SMTNL2	KLHL30				TRAPPC9
TNK2	SNTA1	KPNA6				TRDN
TNS1	SP1	LRRC41				TRMT2B
TOM1L2	SPATS2L	LTBP3				TSPAN17
TPST2	SPEG	MAF1				TSPYL1
TRAPPC9	SRF	MAN2A2				TTBK2
TRIM28	SRPR	MAZ				TTC39B
TRIP10	ST3GAL2	MCFD2				UBE3C
TSPAN17	ST3GAL3	MCOLN1				UBIAD1
TSPYL1	STAG3	ME1				UBQLN2
UBIAD1	STARD3	MECP2				UBR3
UBL4A	SYNPO	MED16				UEVLD
UBTD1	SYPL1	MED25				UHRF1BP1
UBXN6	TBC1D1	MID1IP1				ULK1
ULK1	TESK1	MKNK2				VRK2
ZBTB47	TEX12	MLEC				ZBTB4
ZFHX3	THUMPD1	MLL2				ZCCHC2
ZNF358	TLK2	MLXIP				ZFAND3
ZNF592	TMEM109	MOCS1				ZFHX3
ZNF777	TMEM143	MPRIP				ZFYVE9
	TP53RK	MYH14				ZNF219
	TPST2	MYLK2				ZNF25
	TRAF3IP1	NEK9				ZNF592
	TRAPPC9	NEURL4				ZNF652
	TRMT2B	NFIC
	TSPYL1	NFRKB
	TUBGCP6	NPRL2
	UBE3C	NRAP
	UBQLN2	NSFL1C
	UBR3	NT5DC1
	UHRF1BP1	NUDCD3
	ULK1	NXN
	WDTC1	OBSCN
	YIPF6	OCRL
	YIPF7	P2RX6
	ZBTB4	PABPC4
	ZCCHC14	PARK2
	ZCCHC2	PARM1
	ZDHHC3	PAX3
	ZFHX3	PHF2
	ZFYVE9	PILRB
	ZNF143	PKD1L1
	ZNF197	PMEPA1
	ZNF25	PNPLA6
	ZNF358	PNPLA7
	ZNF592	POLE
	ZNF652	POLR2E
	ZNF777	POMT1
		PORCN
		PPAPDC3
		PPP1CC
		PRDM10
		PREP
		PSKH1
		PTOV1
		PXN
		QDPR
		RAB1B
		RAF1
		RAPSN
		RB1CC1
		RBM14
		RELT
		RGN
		RGP1
		RHOD
		RNF123
		RNF31
		RNF41
		RNPS1
		RORC
		RPS6KB1
		RPTOR
		RPUSD3
		RWDD2B
		RXRA
		RYR1
		SAMD4A
		SAP30L
		SAPS2
		SBF1
		SCN1B
		SCYL1
		SEMA4D
		SETD7
		SF3A1
		SLC22A23
		SLC25A23
		SLC25A39
		SLC2A8
		SLC35E2
		SLC38A3
		SLC48A1
		SLFN5
		SMPD1
		SNED1
		SNTA1
		SORBS3
		SP1
		SP3
		SPATS2L
		SPEG
		SRCAP
		SRF
		SRPK3
		SRPR
		SSNA1
		ST3GAL3
		STAG1
		STARD3
		STK25
		STK40
		STOML2
		SUPT6H
		SYNPO
		TAF10
		TARSL2
		TBC1D1
		TESK1
		TFDP2
		TFEB
		THOC5
		TMEM109
		TMEM143
		TMEM55B
		TMUB1
		TNIP2
		TNRC6A
		TNRC6C
		TNS1
		TOM1
		TOM1L2
		TRAPPC9
		TRDN
		TRIM28
		TRIP10
		TSC2
		TSPYL1
		UBE2L3
		UBE3C
		UBL4A
		UBQLN1
		UBR3
		UBXN6
		UHRF1BP1
		ULK1
		USF1
		USP8
		VPS13D
		VPS4A
		WDTC1
		YIPF6
		YIPF7
		ZBTB4
		ZBTB47
		ZCCHC11
		ZCCHC14
		ZCCHC2
		ZFHX3
		ZNF143
		ZNF238
		ZNF358
		ZNF592
		ZNF652
		ZNF767
		ZNF777
