# Supplementary material for: Deregulated MicroRNAs in Myotonic Dystrophy Type 2
Source: PLoS One. 2012 Jun 29;7(6):e39732. doi: 10.1371/journal.pone.0039732 (PMC3387258; doi:10.1371/journal.pone.0039732)
Supplement: Table S2 — Ingenuity Pathway Analysis (IPA) of important pathways, functions and toxic functions enriched in transcriptome. Some important enriched pathways, functions and toxic functions and relative miRNA/mRNA interactions are shown; green and red colours indicate down- or up-regulation of miRNA or mRNA, respectively. Complete lists of enriched categories can be found in Table S8. (XLS) [file pone.0039732.s003.xls]

## Sheet: table S2
Table S2	IPA PATHWAYS-GENE EXPRESSION
Mitochondrial Dysfunctions p=3.6E-03		TGF-β signaling p=1.1E-02
miRNAs targeting	mRNAs	miRNAs targeting	mRNAs
378a-3p	AIFM1		MAP2K6
	ATP5A1		TGFB3
	ATP5C1		ACVR1
378a-3p	CPT1A		EP300
	MAOB	221-3p	MAPK12
125b-3p,378a-3p	PDHA1	34c-5p	RAF1
	UQCRC2	34a-5p,208a,221-3p	SMAD7
	COX11	34b-3p,381	ZFYVE9
34a-5p,b-3p,c-5p,381	FURIN	Insulin Receptor Signaling p=1.9E-02
221-3p	GPD2	miRNAs targeting	mRNAs
221-3p	MAPK12	193b-3p	JAK2
34b-3p,c-5p,221-3p	PARK2	34a-5p,c-5p,208a, 221-3p,381	CRKL
p38 MAPK Signaling p=5.2E-03		208a	FOXO4
miRNAs targeting	mRNAs	34b-3p	GSK3A
	MAP2K6	34a-5p,b-3p,c-5p,381	PPP1CC
	FAS	34c-5p	RAF1
	PLA2G12A	34b-3p,c-5p	RPS6KB1
	TGFB3	34a-5p,b-3p,c-5p	RPTOR
34a-5p,b-3p,c-5p,381	EEF2K		SH2B2
	HSPB1	34a-5p,c-5p,208a	TRIP10
221-3p	MAPK12	Agrin Interaction at Neuromuscular Junction p=3.7E-02
	MEF2A	miRNAs targeting	mRNAs
34a-5p,b-3p,c-5p,381	SRF	125b-5p,378a-3p	CDC42
	TNFRSF1A		ERBB3
Calcium Signaling p=4.9E-02		381	ERBB4
miRNAs targeting	mRNAs	221-3p	MAPK12
	ASPH	34a-5p,c-5p,381	RAPSN
34a-5p,b-3p,c-5p,208a,221-3p,381	ATP2B2	NRF2-mediated Ox-Stress Response p=1.5E-02
	CAMK2G	miRNAs targeting	mRNAs
	EP300		DNAJC4
34a-5p,c-5p	HDAC11		ERP29
34a-5p,b-3p,c-5p,381	HDAC5		MAP2K6
	MEF2A		PRKD1
	NFATC2		ABCC4
	NFATC3	34a-5p,b-3p	DNAJB6
34a-5p,b-3p,c-5p,208a	RYR1		EP300
34c-5p,208a,381	TRDN		GSTA4
		34a-5p,b-3p,c-5p	KEAP1
		34c-5p	RAF1
			SQSTM1
			USP14
