# Supplementary material for: Deregulated MicroRNAs in Myotonic Dystrophy Type 2
Source: PLoS One. 2012 Jun 29;7(6):e39732. doi: 10.1371/journal.pone.0039732 (PMC3387258; doi:10.1371/journal.pone.0039732)
Supplement: Table S3 — Ingenuity Pathway Analysis (IPA) of important pathways, functions and toxic functions enriched in transcriptome. Some important enriched pathways, functions and toxic functions and relative miRNA/mRNA interactions are shown; green and red colours indicate down- or up-regulation of miRNA or mRNA, respectively. Complete lists of enriched categories can be found in Table S8. (XLS) [file pone.0039732.s004.xls]

## Sheet: table S3
Table S3	IPA FUNCTIONS-GENE EXPRESSION
Skel and Muscle System Devel and Function p=7.4E-05		Tissue Morphology p=6.2E-05		Cell Growth and Prol p=1.9E-04
miRNAs	mRNAs	miRNAs	mRNAs	miRNAs	mRNAs
	ARG2	193a-3p,378a-3p	ANGPT2	378a-3p	AIFM1
193a-3p,378a-3p	ANGPT2		ARG2		ATP5A1
	ASPH		ASPH	378a-3p	CDC25B
	COL19A1		ERB3	125b-5p,378a-3p	CDC42BPB
	ERb3		FST		CHFR
	ITGB1BP2		MAP2K6	125b-5p	DBF4B
	LUC7L		RARB		ERb3
	MAP2K6	125b-5p,378a-3p	YAP1		FAS
	MYB	34c-5p,221-3p	AR		FST
	MYF6	34a-5p,b-3p,c -5p,208a	CACNA1S		GADD45A
	SCHIP1	34c-5p	CDKN1B		GNG7
	TBX3	34b-3p,c-5p,381	CLCN1	125b-5p,378a-3p	HPGD
208a	FOXO4	34c-5p	DES	193b-3p	JAK2
	ACVR1	34a-5p,b-3p	DNAJB6		MAP2K6
34c-5p,221-3p	AR	34a-5p,b-3p,c-5p,208a,381	EGF		MYB
34a-5p,b-3p,c-5p,208a	CACNA1S	34c-5p	EMD		MYF6
34a-5p,b-3p,c-5p,208a	CAPN3	34a-5p,c-5p	FLII		NFS1
34c-5p,381,208a	CHUK	34a-5p,b-3p,c-5p,381	FURIN		PEG10
34b-3p,c-5p,381	CLCN1		FXYD1		PLAG1
34c-5p	DES		GDNF		PRKD1
34a-5p,b-3p,c-5p,208a,381	EGF		LMOD1		RARB
34c-5p	EMD	208a,381	MAFB		TGFB3
	EP300	34a-5p,c-5p,381	MYLK2		TNFRSF19
381	ERb4	34a-5p,c-5p	P2RX6		TRAF4
221-3p	FHL3		PGAM2	125b-5p,378a-3p	YAP1
34a-5p,c-5p	FLII	34c-5p	RAF1	34c-5p,221-3p	AR
	FXYD1	34a-5p,b-3p,c-5p,208a	RYR1	381	ARF1
34a-5p,b-3p,c-5p,381	HDAC5	221-3p,381	SLC6A8	208a,381	BRF2
34b-3p	ITGA7	34a-5p,221-3p,208a	SMAD7		CASC3
	LMOD1	34a-5p,b-3p,c-5p,381	SRF	34c-5p	CDKN1B
221-3p	MAPK12		TLN1	34c-5p,208a,381	CD38
	MEF2A	34c-5p,208a,381	TRDN		CGRRF1
34a-5p,b-3p,c-5p,208a,381	MPRIP	Genetic Disorders p=8.3E-05		34c-5p,381,208a	CHUK
34a-5p,c-5p,381	MYLK2	miRNAs	mRNAs		CNKSR1
	NDST1		ABLIM1	34c-5p	CREG1
	NFATC2	125b-5p,378a-3p	ADNP2		CSNK1D
34a-5p,c-5p	NFIC		AGRP	34a-5p,b-3p,c-5p,221-3p	DAB2IP
34a-5p,c-5p	P2RX6	378a-3p	AIFM1		DCK
34c-5p	PAX3	378a-3p	ALDH6A1	34c-5p	DES
	PGAM2	193a-3p,378a-3p	ANGPT2	34a-5p,b-3p	DNAJB6
34a-5p,b-3p,c-5p,381	PPP1CC		ANKS1A		DVL1
	RDH10		ARG2	34a-5p,b-3p,c-5p381	EEF2K
34b-3p,c-5p	RPS6KB1		ASPH	34a-5p,c-5p	EFEMP2
34a-5p,b-3p,c-5p	RXRA		ATP5A1	34a-5p,b-3p,c-5p,208a,381	EGF
34a-5p,b-3p,c-5p,208a	RYR1		ATP5C1		EIF2C2
208a	SKIL		ATP8B4		EIF3I
221-3p,381	SLC6A8	378a-3p	CDC25B		EP300
34a-5p,221-3p,208a	SMAD7	125b-5p,378a-3p	CDC42	34a-5p,c-5p,208a,381	EPS15L1
34a-5p,b-3p,c-5p,221-3p	SPEG	125b-5p,378a-3p	CDC42BPB	381	ERb4
34a-5p,b-3p,c-5p,381	SRF		CERKL	34c-5p,381	ERCC3
34c-5p	THOC5		CHFR	381	EXTL3
	TLN1	378a-3p	CHGB		FXYD1
34c-5p,208a,381	TRDN		COL19A1		GDNF
34a-5p,b-3p,c-5p,208a,221-3p,381	ZFHX3		COL21A1	34a-5p,b-3p,c-5p,381	HDAC5
Skeletal and Muscular Disorders p=4.7E-04		378a-3p	COL24A1		HDGF
miRNAs	mRNAs		COLQ		HUWE1
	ABLIM1		CPNE8	34a-5p,c-5p	JUP
378a-3p	AIFM1	378a-3p	CPT1A	34b-3p	ITGA7
378a-3p	ALDH6A1	125b-5p	DBF4B		KDM3B
193a-3p,378a-3p	ANGPT2	378a-3p	DHTKD1	34a-5p,c-5p,208a	MAZ
	ANKS1A		DNAH11	34a-5p,b-3p,c-5p,381	MLL2
	ATP5C1	378a-3p	DNMT1	146b-5p-5p,221-3p,381	MXD1
378a-3p	CDC25B		DSC2	34b-3p,208a,381	MYST4
125b-5p,378a-3p	CDC42BPB	378a-3p	EDIL3	381	NAGA
	CERKL		EPB41L4B		NFATC2
378a-3p	CHGB		ERb3		NKIRAS2
	COL19A1	378a-3p	FAM109A		NR1H2
378a-3p	COL24A1	378a-3p	FAM13C	34b-3p,c-5p,208a	NUDCD3
	COLQ		FAS		NUPR1
	DNAH11	378a-3p	FAT1	34c-5p	PAX3
	DSC2		FST	34a-5p,c-5p,381	PMEPA1
	FAS		GADD45A	34a-5p,b-3p,c-5p,381	PPP1CC
	FST		GHITM		PPP1R13B
	GADD45A	378a-3p	GLCCI1		PRCC
	GHITM		GNG7	34b-3p	PSMC3
	GNG7		GOT1	34b-3p	PSMF1
	GPAM		GPAM	34c-5p	RAF1
	GUCY1B2		GUCY1B2		RFFL
193b-3p	JAK2		HIST1H3A	34b-3p,c-5p	RPS6KB1
	JAM3	125b-5p,378a-3p	HPGD	34a-5p,b-3p,c-5p	RXRA
125b-5p,378a-3p	KLHL3	34c-5p	IDE	34b-3p,c-5p	SBF1
	L3MBTL4		IDH3B	34c-5p,208a,381	SEMA4D
	LDHB	193b-3p	JAK2		SIAH1
	MAOB		JAM3	208a	SKIL
	MAP2K6		KIAA0562	34a-5p,208a,221-3p	SMAD7
378a-3p	MBNL2	125b-5p,378a-3p	KLHL3	34b-3p,c-5p	SP1
	MYF6		L3MBTL4	34a-5p,b-3p,c-5p,381	SRF
	NAV2		LASS5	34b-3p,208a	ST3GAL2
378a-3p	PDE11A		LDHB		STEAP3
125b-5p,378a-3p	PDHA1		LETMD1		TNFRSF1A
	PDP1	378a-3p	LMO7
378a-3p	PREPL		MAOB
	RARB		MAP2K6
378a-3p	RCBTB1	378a-3p	MBNL2
	SNX7		MPV17
	TMEM35		MYF6
	TPD52L1		NAV2
	UQCR10		NDST4
	UQCRC2		NEDD8
378a-3p	WSB2		NIPSNAP3A
	ABCC4	378a-3p	PDE11A
34a-5p,c-5p	ACOX2	125b-5p,378a-3p	PDHA1
	ACVR1	378a-3p	PDLIM5
34c-5p	ADK		PDP1
381	AHCYL1	193b-3p,378a-3p	PIP5K1B
34a-5p,b-3p,c-5p, 208a	AMFR	193b-3p,378a-3p	POLR2A
34b-3p,c-5p,381	AP3D1	378a-3p	PREPL
	AP3S2		PRPS2
34c-5p	AR		PTPN21
381	ARF1		RARB
34a-5p,b-3p,c,-5p,208a,221-3p,381	ATP2B2	378a-3p	RCBTB1
34a-5p,b-3p	C15orf27		RDH5
34b-3p,381	CA2		REEP3
34a-5p,b-3p,c-5p,208a	CACNA1S		RPS6KA6
34a-5p,b-3p,c-5p,208a	CAPN3		SCHIP1
	CASC3	378a-3p	SESN3
34c-5p,208a,381	CD38		SNX7
	CDH2		SPATS2
34c-5p	CDKN1B		TBX3
	CHAF1B		TDO2
208a,381	CHSY3		TGFB3
34b-3p,c-5p,381	CLCN1		TMEM35
34b-3p,381	CNBP		TMEM47
381	CRTAP		TNFRSF19
34c-5p	CRTC2		TPD52L1
	CXXC5		TRAF4
	CYP2R1		TSPAN13
34a-5p,b-3p,c-5p, 208a	DAAM2		TYRP1
	DCK		UQCR10
34c-5p	DES		UQCRC2
34a-5p,b-3p	DNAJB6		VDAC2
34a-5p,c-5p	DNM2		WSB2
34b-3p	DYM	125b-5p,378a-3p	YAP1
	DYNC1LI1		ABCB10
34a-5p,c-5p	EFEMP2	34b-3p,c-5p	ABCB6
34a-5p,b-3p,c-5p,208a,381	EGF		ABCC4
	EIF2C2	34c-5p	ABCD1
34c-5p	EMD	34c-5p	ABLIM2
	ENO3	34a-5p,c-5p	ACOX2
	EP300		ACVR1
34c-5p	EPB41	34c-5p	ADK
	ERAP1	381,34b-3p	AGA
381	ERb4	34b-3p,381,208a	AHCYL1
34c-5p	FBXO32		AHDC1
34a-5p,b-3p,c-5p,381	FURIN	34c-5p,208a	AKAP7
34c-5p	GATAD2B	34a-5p,b-3p,c-5p, 208a	AMFR
	GDNF		ANUBL1
	GLB1		AP3S2
	GNA11	34a-5p,c-5p,381	APEH
221-3p	GPD2	34c-5p,221-3p	AR
34a-5p,b-3p,c-5p,381	HDAC5		ASB2
34c-5p	HDLBP	34a-5p,b-3p,c-5p,208a,221-3p,381	ATP2B2
	HIRA		BNC2
	HSPB1	381	BRCC3
34c-5p	IDE	208a,381	BRF2
34c-5p,381	INADL		C10orf58
	INPP1	34a-5p,b-3p	C15orf27
34b-3p	ITGA7	34c-5p	C16orf68
34a-5p,b-3p,c-5p	JPH2		C20orf166
	KDM3B	34a-5p,b-3p,c-5p	C22orf13
	KIAA1432		C7orf10
34b-3p,381	LARGE	34b-3p,c-5p,381	C9orf25
	LMOD1	34b-3p,381	CA2
	LRP6	34a-5p,b-3p,c-5p,208a	CACNA1S
221-3p	MAML1	34b-3p,c-5p	CALCOCO2
221-3p	MAPK12	34a-5p,b-3p,c-5p,208a	CAPN3
34b-3p,381	MBP	34b-3p,c-5p	CCDC21
34b-3p	MTHFS	34c-5p,208a	CCDC69
	MTMR14	34c-5p,208a,381	CD38
146b-5p-5p,221-3p,381	MXD1		CDH2
	NFATC2	34c-5p	CDKN1B
	NFATC3	34c-5p	CERK
	NPLOC4		CHAF1B
34b-3p,c-5p,221-3p	PARK2		CHMP2B
34c-5p	PAX3	208a,381	CHSY3
	PCTP	34c-5p,381,208a	CHUK
	PGAM2	34b-3p,c-5p,381	CLCN1
	PIAS3	34c-5p,381	CLINT1
34c-5p,381	PKD1L1	34b-3p,381	CNBP
	POLR2C		CNKSR1
34a-5p,c-5p	POMT1	34c-5p	CNTLN
34c-5p,208a	PREP	34b-3p,c.5p	COG4
381	PRPS1	34b-3p	COPZ2
34b-3p,381	PURA	381	CRTAP
34c-5p	RAF1		CXXC5
	RAPSN		CYP27A1
	RNF114		CYP2R1
208a,381	ROBO1	34a-5p,b-3p,c-5p, 208a	DAAM2
34b-3p,c-5p	RPS6KB1	34a-5p,b-3p,c-5p,221-3p	DAB2IP
34a-5p,b-3p,c-5p	RPTOR	34c-5p,208a	DCAF12
	RSBN1		DCK
34a-5p,b-3p,c-5p	RXRA	34c-5p	DES
34a-5p,b-3p,c-5p,208a	RYR1		DHPS
34a-5p,c-5p	SCN1B		DLGAP4
381	SLC1A4		DMGDH
	SLC25A37	34a-5p,b-3p	DNAJB6
34b-3p,c-5p,208a	SLFN5	34a-5p,c-5p	DNM2
	SMYD2	34a-5p,b-3p,c-5p,208a,381	DUSP3
34b-3p,c-5p	SP1	34b-3p	DYM
34b-3p,c-5p,381	SPATS2L	34a-5p,b-3p,c-5p,381	EEF2K
34a-5p,b-3p,c-5p,221-3p	SPEG	34a-5p,c-5p	EFEMP2
208a	SPG20	34a-5p,b-3p,c-5p,208a,381	EGF
	SQSTM1	34b-3p,c-5p,381	EIF2C1
34a-5p,b-3p,c-5p,381	SRF		EIF2C2
	ST3GAL5	34c-5p	EMD
34c-5p	STK25		ENO3
34b-3p	SYPL1		ENOSF1
381	TMEM185A		EP300
	TNFRSF1A	34c-5p	EPB41
34a-5p,c-5p,208a	TNS1		ERAP1
34a-5p,b-3p,c-5p,221-3p,381	TRAPPC9	381	ERb4
34a-5p,c-5p	TRIM28	34c-5p,381	ERCC3
	UBE2D4		FAM114A1
34c-5p	UBE2L3		FIGF
34b-3p,c-5p,208a,381	UBR3	34a-5p,c-5p	FLII
34b-3p,c-5p,221-3p,381	UHRF1BP1	34b-3p,c-5p,381	FOXP4
	USP3		FRMD6
	VCP	34a-5p,b-3p,c-5p,381	FURIN
34a-5p,b-3p,c-5p,208a,221-3p,381	ZFHX3		FXYD1
34c-5p	ZNF767		GDNF
			GLB1
			GLRX
			GNA11
		208a	GNG12
		221-3p	GPD2
			GSTA4
		34a-5p,c-5p	HDAC11
		34c-5p	HDAC5
		34c-5p	HDLBP
			HIRA
			HSPB1
			HUWE1
		34b-3p	IL31RA
		34c-5p,381	INADL
			INO80C
			INPP1
		34b-3p	ITGA7
		34a-5p,b-3p,c-5p	JPH2
		34a-5p,c-5p	JUP
		34a-5p,b-3p,c-5p	KCNJ11
		34a-5p,b-3p,c-5p	KEAP1
		34c-5p	KIAA0368
			KIAA1432
		34c-5p,208a,381	KPNA6
		34b-3p	LACTB2
		34b-3p,381	LARGE
			LCMT1
			LGR4
			LMOD1
			LRP6
		34a-5p,b,221-3p	LRRC20
		208a,381	MAFB
		221-3p	MAML1
		34a-5p,b-3p,c-5p,208a,221-3p	MAN2A2
		34b-3p,381	MBP
		34c-5p	ME1
		34a-5p,b-3p,c-5p	MED16
			MEF2A
		34a-5p,b-3p,c-5p,381	MLL2
		221-3p	MSRB3
		34b-3p	MTHFS
			MTMR14
			MTSS1L
		146b-5p-5p,221-3p,381	MXD1
		34a-5p,c-5p,381	MYLK2
		34b-3p,208a,381	MYST4
		381	NAGA
			NFATC2
		34a-5p,c-5p	NFIC
		34b-3p,c-5p	NFRKB
			NPEPPS
			NPLOC4
		34a-5p,b-3p,c-5p	NRAP
		381	NSMAF
			NUPR1
		34a-5p,b-3p,c-5p,381	NXN
		34c-5p	PABPC4
		34b-3p,c-5p,221-3p	PARK2
		34c-5p	PAX3
			PCTP
			PGAM2
			PHF8
			PIAS3
		34c-5p,381	PKD1L1
		34a-5p,c-5p,381	PMEPA1
		34a-5p,c-5p	PNPLA6
		34c-5p	POLE
			POLE4
			POLH
		34a-5p,c-5p	POMT1
		34a-5p,c-5p,208a	PORCN
		34a-5p,b-3p,c-5p,221-3p,208a	PRDM10
		34c-5p,208a	PREP
		381	PRPS1
		34c-5p	PSKH1
			PSMB5
		34b-3p	PSMF1
		34b-3p,c-5p	PTOV1
		34b-3p,381	PURA
		34c-5p	RAF1
		34a-5p,c-5p,381	RAPSN
			RFFL
			RNF114
		34a-5p,b-3p,c-5p	RNF123
		381	RNF130
			RNF216
		34b-3p,221-3p	RNLS
		34a-5p,c-5p	RNPS1
		208a,381	ROBO1
		34a-5p,c-5p	RORC
			RPP21
		34b-3p,c-5p	RPS6KB1
		34a-5p,b-3p,c-5p	RPTOR
			RSBN1
		34a-5p,b-3p,c-5p	RXRA
		34a-5p,b-3p,c-5p.208a	RYR1
		34a-5p,c-5p	SCN1B
		34c-5p,208a,381	SEMA4D
			SFMBT1
		381	SIX2
		381	SLC1A4
		34a-5p,b-3p,c-5p,208a,381	SLC22A23
			SLC25A37
		34b-3p	SLC37A4
		221-3p,381	SLC6A8
		34a-5p,208a,221-3p	SMAD7
		34b-3p,c-5p	SP1
		34c-5p,146b-5p-5p	SP3
		34b-3p,c-5p,381	SPATS2L
		34a-5p,b-3p,c-5p,221-3p	SPEG
		208a	SPG20
			SQSTM1
		34a-5p,b-3p,c-5p,381	SRF
			ST3GAL5
		34c-5p	STK25
		34b-3p	SYPL1
		34a-5p,b-3p,c-5p,208a,221-3p	TBC1D1
			TBC1D17
			TLN1
		381	TMEM185A
			TNFRSF1A
		34c-5p,208a	TNRC6C
		34a-5p,c-5p,208a	TNS1
		34a-5p,b-3p,c-5p,221-3p,381	TRAPPC9
		34c-5p,208a,381	TRDN
		34b-3p,381	TRMT2B
		34a-5p,b-3p,c-5p,208a,381	TSPYL1
			UBE2D4
			UBE2O
		34b-3p,c-5p,381	UBE3C
		34a-5p,381	UBIAD1
		34b-3p,c-5p,208a,381	UBR3
			UFD1L
			UHMK1
		34b-3p,c-5p,221-3p,381	UHRF1BP1
		34c-5p	USF1
			USP3
			VCP
		34b-3p,c-5p,381	ZBTB4
		34b-3p,c-5p,381	ZCCHC2
		381	ZFAND3
		34a-5p,b-3p,c-5p,208a,221-3p,381	ZFHX3
			ZNF398
		34b-3p,c-5p,381	ZNF652
		34c-5p	ZNF767
