# Supplementary material for: Deregulated MicroRNAs in Myotonic Dystrophy Type 2
Source: PLoS One. 2012 Jun 29;7(6):e39732. doi: 10.1371/journal.pone.0039732 (PMC3387258; doi:10.1371/journal.pone.0039732)
Supplement: Table S4 — Ingenuity Pathway Analysis (IPA) of important pathways, functions and toxic functions enriched in transcriptome. Some important enriched pathways, functions and toxic functions and relative miRNA/mRNA interactions are shown; green and red colours indicate down- or up-regulation of miRNA or mRNA, respectively. Complete lists of enriched categories can be found in Table S8. (XLS) [file pone.0039732.s005.xls]

## Sheet: table S4
Table S4	IPA TOXIC FUNCTIONS-GENE EXPRESSION
Cardiac Dilation p=0.004
miRNAs	mRNAs
	EP300
	MEF2A
	NUPR1
34c-5p	RAF1
34a-5p,b-3p,c-5p,221-3p	SPEG
34a-5p,b-3p,c-5p,381	SRF
Cardiac Hypoplasia p=0.03
miRNAs	mRNAs
	GNA11
34a-5p,b-3p,c-5p	RXRA
Cardiac Artheriopathy p=0.05
miRNAs	mRNAs
378a-3p	ALDH6A1
	ANKS1A
125b-5p,378a-3p	CDC42
	CERKL
	COL19A1
378a-3p	COL24A1
	DNAH11
378a-3p	FAM13C
	GUCY1B2
	IDH3B
	L3MBTL4
	NAV2
378a-3p	PDE11A
193b-3p,378a-3p	PIP5K1B
	RARB
	SCHIP1
	SNX7
125b-5p,378a-3p	YAP1
34c-5p	ADK
	ASB2
	C7orf10
34b-3p,c-5p,381	C9orf25
34c-5p,208a	DCAF12
	DLGAP4
34a-5p,b-3p,c-5p,208a,381	DUSP3
	FAM114A1
34b-3p,c-5p,381	FOXP4
221-3p	GPD2
34c-5p,381	INADL
34b-3p,381	LARGE
	LRP6
34a-5p,b-3p,221-3p	LRRC20
	MEF2A
221-3p	MSRB3
34b-3p	MTHFS
	MTMR14
	NPEPPS
34b-3p,c-5p,221-3p	PARK2
34c-5p	PAX3
34a-5p,c-5p,381	PMEPA1
34a-5p,c-5p	PNPLA6
34b-3p	PSMF1
	RFFL
381	RNF130
	RNF216
208a,381	ROBO1
34a-5p,b-3p,c-5p	RPTOR
381	SIX2
381	SLC1A4
34b-5p,c-5p,381	SPATS2
34a-5p,b-3p,c-5p,208a,221-3p	TBC1D1
34a-5p,c-5p,208a	TNS1
34c-5p,208a,381	TRDN
	UBE2O
34b-3p,c-5p,381	UBE3C
34b-3p,c-5p,221-3p,381	UHRF1BP1
	USP3
381	ZFAND3
	ZNF398
34c-5p	ZNF767
