# Supplementary material for: Deregulated MicroRNAs in Myotonic Dystrophy Type 2
Source: PLoS One. 2012 Jun 29;7(6):e39732. doi: 10.1371/journal.pone.0039732 (PMC3387258; doi:10.1371/journal.pone.0039732)
Supplement: Table S5 — Ingenuity Pathway Analysis (IPA) of important pathways, functions and toxic functions enriched in miRNAs targets analysis. Some important enriched pathways, functions and toxic functions in miRNA/mRNA interactions are shown; green and red colours indicate down- or up-regulation of miRNA or mRNA, respectively. Complete lists of enriched categories can be found in Table S9. (XLS) [file pone.0039732.s006.xls]

## Sheet: table S5
Table S5	IPA PATHWAYS-PREDICTED TARGETS OF DM2 miRNAs
INSULIN RECEPTOR SIGNALLING p=0.002		PI3K/AKT SIGNALLING p=0.03
miRNAs	mRNAs	miRNAs	mRNAs
193b-3p	JAK2	34a-5p	BCAR1
34a-5p,c-5p,208a,221-3p,381	CRKL	34c-5p	CDKN1B
208a	FOXO4	34c-5p,381,208a	CHUK
34b-3p	GSK3A	208a	FOXO4
34b-3p,381	PDPK1	34b-3p	GSK3A
34a-5p,b-3p,c-5p,381	PPP1CC	34b-3p,381	PDPK1
34c-5p	RAF1	34c-5p	RAF1
34b-3p,c-5p	RPS6KB1	34b-3p,c-5p	RPS6KB1
34a-5p,b-3p,c-5p	RPTOR	RAR ACTIVATION p=0.034
34a-5p,c-5p,208a	TRIP10	miRNAs	mRNAs
34b-3p	TSC2	193b-3p	JAK2
INTEGRIN SIGNALLING p=0.003		193b-3p	SMAD2
miRNAs	mRNAs	125b-5p	SMAD9
378a-3p	ACTN1	34a-5p,c-5p	CARM1
34a-5p,c-5p	ACTN3	34c-5p,381	ERCC3
381	ARF1	221-3p	MAPK12
34b-3p,c-5p,208a	ARF6	34b-3p,381	PDPK1
34a-5p	BCAR1	34a-5p,b-3p,c-5p	RXRA
34a-5p,b-3p,c-5p,208a	CAPN3	34a-5p,208a,221-3p	SMAD7
34a-5p,c-5p,208a,221-3p,381	CRKL	34a-5p,c-5p	SORBS3
34b-3p	ITGA7	TGF-β SIGNALLING p=0.04
34a-5p,c-5p,381	MYLK2	miRNAs	mRNAs
34a-5p,b-3p,c-5p,381	PPP1CC	193b-3p	SMAD2
34c-5p	PXN	125b-5p	SMAD9
34c-5p	RAF1	221-3p	MAPK12
34c-5p	RHOD	34c-5p	RAF1
34a-5p	TNK2	34a-5p,208a,221-3p	SMAD7
FAK SIGNALLING p=0.017		34b-3p,381	ZFYVE9
miRNAs	mRNAs
34a-5p	BCAR1
34a-5p,b-3p,c-5p,208a	CAPN3
34a-5p,b-3p,c-5p,208a,381	EGF
34b-3p,381	PDPK1
34c-5p	PXN
34c-5p	RAF1
34a-5p,c-5p,208a	TNS1
