# Supplementary material for: Deregulated MicroRNAs in Myotonic Dystrophy Type 2
Source: PLoS One. 2012 Jun 29;7(6):e39732. doi: 10.1371/journal.pone.0039732 (PMC3387258; doi:10.1371/journal.pone.0039732)
Supplement: Table S6 — Ingenuity Pathway Analysis (IPA) of important pathways, functions and toxic functions enriched in miRNAs targets analysis. Some important enriched pathways, functions and toxic functions in miRNA/mRNA interactions are shown; green and red colours indicate down- or up-regulation of miRNA or mRNA, respectively. Complete lists of enriched categories can be found in Table S9. (XLS) [file pone.0039732.s007.xls]

## Sheet: table S6
Table S6	IPA FUNCTIONS-PREDICTED TARGETS OF DM2 miRNAs
Skeletal and Muscular System Devel and Function p=7.8E-06		Cardiovascular Disease p=9.4E-04		Endocrine System Disorders p=1.4E-03
miRNAs	mRNAs	miRNAs	mRNAs	miRNAs	mRNAs
193a-3p,378a-3p	ANGPT2	378a-3p	AIFM1	378a-3p	CPT1A
34a-5p,c-5p	ACTN3	378a-3p	ALDH6A1	378a-3p	GLUD1
34b-3p,c-5p,208a	ARF6	193a-3p,378a-3p	ANGPT2	193b-3p	PBX1
34a-5p,b-3p,c-5p,208a	CAPN3	125b	BARD1	34a-5p	BCAR1
34b-3p,c-5p,381	CLCN1	378a-3p	CDH11	34b-3p,c-5p	CBX7
34a-5p,b-3p,c-5p,208a,381	EGF	378a-3p	COL24A1	34c-5p	CDKN1B
34c-5p	EMD	378a-3p	DCLK1	208a	FOXO4
34a-5p,c-5p	FLII	193a-3p	DTNBP1	34a-5p,208a	GPD1
208a	FOXO4	378a-3p	FAM13C	221-3p	GPD2
34c-5p	HDAC4	378a-3p	GSN	34c-5p	IDE
34b-3p	ITGA7	193b-3p	JAK2	34a-5p,b-3p,c-5p	KCNJ11
208a	KCNJ12	378a-3p	PDE11A	208a	MAPK6
221-3p	MAPK12	125b,378a-3p	PDHA1	34c-5p	MCFD2
381	MN1	193b-3p,378a-3p	PIP5K1B	34a-5p,b-3p,c-5p	MKNK2
34a-5p,b-3p,c-5p,208a,381	MPRIP	193b-3p,378a-3p	POLR2A	34b-3p,208a	NCOA3
34a-5p,b-3p	MYBPC2	125b,378a-3p	YAP1	34a-5p	PDLIM2
34a-5p,c-5p,381	MYLK2	34a-5p,c-5p	ACTN3	34c-5p	RAF1
381	NOS1	34c-5p	ADK	34c-5p	RB1CC1
34a-5p,c-5p	P2RX6	34c-5p,208a	AKAP7	34b-3p,c-5p,381	RNF41
34b-3p,381	PDPK1	34c-5p,221-3p	AR	221-3p	SPAM1
208a	PIM1	34b-3p	ARHGAP6	221-3p	SREBF1
34b-3p,c-5p	RPS6KB1	34a-5p,b,c,208a,221-3p,381	ATP2B2	34c-5p	TSC2
34a-5p,b-3p,c-5p	RXRA	34c-5p	BCAS3	Cellular Growth and Proliferation p=2.1E-03
208a	SKIL	381	C19orf12	miRNAs	mRNAs
34a-5p,208a,221-3p	SMAD7	34b-3p,c-5p,381	C9orf25	378a-3p	AIFM1
34a-5p,c-5p	SORBS3	34b-3p,381	CA2	125b,378a-3p	HPGD
34a-5p,b-3p,c-5p,221-3p	SPEG	34a-5p,b-3p,c-5p,208a	CACNA1S	193b-3p	JAK2
34a-5p,b-3p,c-5p,381	SRF	34b-3p,c-5p	CCDC21	34c-5p,221-3p	AR
34c-5p	SRPK3	221-3p	CDK5RAP1	34c-5p	CDKN1B
34c-5p	THOC5	34c-5p	CERK	34c-5p,381,208a	CHUK
34c-5p,208a,381	TRDN	208a,381	CHSY3	34c-5p	CREG1
34c-5p	TSC2	34c-5p,208a	DCAF12	34a-5p,b-3p,c-5p,208a,381	EGF
34a-5p,b-3p,c-5p,208a,221-3p,381	ZFHX3	34c-5p	DES	381	ERBB4
Neurological Disease p=2.4E-04		34c-5p	DICER1	381	EXTL3
miRNAs	mRNAs	34a-5p,b-3p,c-5p,208a,381	DUSP3	34b-3p	ITGA7
193b-3p	ABCB7	34c-5p	EPB41	221-3p	MAPK12
125b,378a-3p	ADNP2	381	ERBB4	381	MN1
378a-3p	ALDH6A1	34b-3p,c-5p,381	FOXP4	381	NOS1
193b-3p	ARFGEF2	34a-5p,b-3p,c-5p,381	FURIN	34b-3p,c-5p,221-3p	PARK2
125b	BARD1	208a	GNG12	34b-3p,381	PDPK1
378a-3p	CDC25B	221-3p	GPD2	34b-3p,381	PURA
125b,378a-3p	CDC42BPB	34b-3p	GSK3A	34c-5p	PXN
378a-3p	CHGB	34b-3p	GYPC	34b-3p,c-5p	RPS6KB1
193b-3p	CIRBP	34c-5p	HDAC4	34a-5p,208a,221-3p	SMAD7
378a-3p	COL24A1	34a-5p,b-3p,c-5p,381	HDAC5	34a-5p,b-3p,c-5p,381	SRF
378a-3p	CPT1A	34c-5p,381	INADL	34a-5p,c-5p	TRIM28
125b	DBF4B	34a-5p,b-3p,c-5p	JPH2	34c-5p	TSC2
378a-3p	DNMT1	34a-5p,c-5p	JUP	34b-3p,c-5p,381	ZBTB7A
193a-3p	DTNBP1	34a-5p,b-3p,c-5p	KCNJ11	Cardiovascular System Development and Function p=2.7E-03
378a-3p	FAM109A	208a	KCNJ12	miRNAs	mRNAs
378a-3p	FMR1	381	KLHL29	378a-3p	ANGPT1
378a-3p	GLCCI1	34b-3p,381	LARGE	193a-3p,378a-3p	ANGPT2
378a-3p	GSN	34a-5p,b-3p,221-3p	LRRC20	378a-3p	EDIL3
193b-3p,378a-3p	PTPRD	34a-5p,b-3p,c-5p,208a,381	MPRIP	125b,378a-3p	YAP1
378a-3p	RIMBP2	221-3p	MSRB3	34c-5p	CDKN1B
193b-3p	SMAD2	34b-3p	MTHFS	34a-5p,b-3p,c-5p,381	FURIN
378a-3p	TSHZ2	34a-5p,b-3p	MYBPC2	381	NOS1
193b-3p	UQCC	34a-5p,c-5p,381	MYLK2	34b-3p,381	PDPK1
193b-3p	WDR37	381	NOS1	34c-5p	RAF1
34c-5p	ABCC1	34a-5p,c-5p	P2RX6	34a-5p,b-3p,c-5p,221-3p	SPEG
34a-5p,c-5p	ACTN3	34c-5p	PAX3	34a-5p,b-3p,c-5p,381	SRF
34c-5p	ADK	34b-3p,381	PDPK1	Ophthalmic Disease p=2.7E-03
34b-3p,381,208a	AHCYL1	34a-5p,c-5p,381	PMEPA1	miRNAs	mRNAs
34c-5p,208a	AKAP7	34a-5p,c-5p	PNPLA6	193a-3p,378a-3p	ANGPT2
34c-5p	BCAS3	34b-3p	PSMF1	378a-3p	ANGPT1
381	BRCC3	34c-5p	RAF1	34c-5p	CDKN1B
381	C12orf41	381	RNF130
34a-5p,b-3p,c-5p,208a	CACNA1S	208a,381	ROBO1
34b-3p,c-5p	CCDC21	34a-5p,c-5p	RORC
34c-5p,208a,381	CD38	34a-5p,b-3p,c-5p	RPTOR
34a-5p,b-3p,c-5p	CD99L2	34a-5p,b-3p,c-5p	RXRA
34c-5p,381	CLINT1	34a-5p,b-3p,c-5p,208a	RYR1
34a-5p,b-3p,c-5p, 208a	DAAM2	34a-5p,c-5p	SCN1B
34b-3p	DCTN1	381	SIX2
34a-5p,b-3p	DNAJB6	381	SLC1A4
34a-5p,c-5p	DNM2	221-3p,381	SLC6A8
34a-5p,b-3p,c-5p,381	EEF2K	34b-3p,c-5p,381	SPATS2
381	ERBB4	34a-5p,b-3p,c-5p,221-3p	SPEG
34c-5p	HDAC4	34a-5p,b-3p,c-5p,208a,221-3p	TBC1D1
34a-5p,b-3p,c-5p	JPH2	34a-5p,c-5p,208a	TNS1
34b-3p,381	LARGE	34c-5p,208a,381	TRDN
34a-5p,b-3p,221-3p	LRRC20	34c-5p	TSC2
34b-3p,381	MBP	34b-3p,c-5p,381	UBE3C
34c-5p	ME1	34b-3p,c-5p,208a,381	UBR3
34a-5p,381	MGRN1	34b-3p,c-5p,221-3p,381	UHRF1BP1
34a-5p,b-3p,c-5p,381	NXN	34c-5p	USF1
34c-5p,208a	PREP	381	ZFAND3
34b-3p	PSMF1	34b-3p,c-5p,381	ZNF652
34c-5p	RAF1	34c-5p	ZNF767
34a-5p,c-5p	RORC	Metabolic Disease p=9.4E-04
34a-5p,b-3p,c-5p	RXRA	miRNAs	mRNAs
34a-5p,b-3p,c-5p,208a,381	SLC22A23	125b,378a-3p	ADNP2
34a-5p,b-3p,c-5p	SNTA1	378a-3p	AIFM1
34a-5p,b-3p,c-5p,221-3p	SPEG	125b	BARD1
381	TMEM185A	378a-3p	COL24A1
34b-3p,381	TRMT2B	378a-3p	CPT1A
34c-5p	TSC2	378a-3p	DAPK1
34a-5p,b-3p,c-5p,208a,381	TSPYL1	378a-3p	DCLK1
34b-3p,c-5p,381	UBE3C	378a-3p	EDIL3
34b-3p,c-5p,381	ZBTB4	378a-3p	EPHA3
34b-3p,c-5p,381	ZCCHC2	378a-3p	FAM13C
381	ZFAND3	378a-3p	FAT1
34a-5p,b-3p,c-5p,208a,221-3p,381	ZFHX3	193b-3p	GBA2
34b-3p,c-5p,381	ZNF652	378a-3p	GLCCI1
34a-5p,381	HS6ST2	378a-3p	GLUD1
34b-3p	IMPA2	378a-3p	GSN
34b-3p	INPP5A	34c-5p	IDE
34b-3p	KHSRP	193b-3p	JAK2
34c-5p	MYH14	378a-3p	LMO7
34b-3p,c-5p	OBSCN	378a-3p	PDE11A
34a-5p	PDLIM2	125b,378a-3p	PDHA1
221-3p	PSMB5	378a-3p	PDLIM5
34c-5p	RB1CC1	193b-3p,378a-3p	PIP5K1B
381	RNF128	378a-3p	WSB2
34a-5p,c-5p	SLC2A8	125b,378a-3p	YAP1
34c-5p	SMPD1	34c-5p	ABLIM2
221-3p	SREBF1	34a-5p,c-5p	ACOX2
208a	SYVN1	34c-5p	ADK
34c-5p	TARSL2	381,34b-3p	AGA
34a-5p	TCF19	34c-5p,208a	AKAP7
34c-5p	TOM1	34c-5p,221-3p	AR
34b-3p	TPST2	34c-5p	BCAS3
381	TTBK2	34b-3p,c-5p,381	C9orf25
34c-5p	USP8	34b-3p,381	CA2
208a	ZCCHC24	34a-5p,b-3p,c-5p,208a	CACNA1S
Skeletal and Muscular Disorders p=2.7E-04		34c-5p,208a	CCDC69
miRNAs	mRNAs	34c-5p,208a,381	CD38
378a-3p	AIFM1	34c-5p	CDKN1B
378a-3p	ALDH6A1	208a,381	CHSY3
193a-3p,378a-3p	ANGPT2	34c-5p,381,208a	CHUK
125b	BARD1	34c-5p	CNTLN
378a-3p	CDC25B	34b-3p	COPZ2
125b,378a-3p	CDC42BPB	381	CRTAP
378a-3p	CDH11	34c-5p,221-3p	CRY2
378a-3p	CHGB	34c-5p,209	DCAF12
193b-3p	CIRBP	34c-5p	DNMT3A
378a-3p	COL24A1	34a-5p,b-3p,c-5p208a,381	DUSP3
378a-3p	DAPK1	34b-3p	DYM
378a-3p	DCLK1	34a-5p,b-3p,c-5p,381	EEF2K
378a-3p	EPHA3	34a-5p,b-3p,c-5p,208a,381	EGF
378a-3p	GSN	34b-3p,c-5p,381	EIF2C1
193b-3p	JAK2	381	ERBB4
125b,378a-3p	KLHL3	34a-5p,b-3p	FAAH
378a-3p	MBNL2	34c-5p,221-3p	FAM129A
378a-3p	PDE11A	34c-5p	FARP2
125b,378a-3p	PDHA1	208a	FOXO4
378a-3p	PREPL	34a-5p,b-3p,c-5p,381	FURIN
378a-3p	RCBTB1	208a	GNA13
378a-3p	WSB2	34a-5p,208a	GPD1
34a-5p,c-5p	ACOX2	221-3p	GPD2
34a-5p,c-5p	ACTN3	34b-3p	GYPC
34c-5p	ADK	34c-5p	HDLBP
34b-3p,381,209	AHCYL1	34c-5p,382	INADL
34a-5p,b-3p,c-5p, 209	AMFR	34c-5p	INO80D
34b-3p,c-5p,382	AP3D1	34a-5p,b-3p,c-5p	JPH2
34c-5p,222	AR	34a-5p,b-3p,c-5p	KCNJ11
381	ARF1	381	KLHL29
34b-3p	ARHGAP6	34b-3p,382	LARGE
34a-5p,b-3p,c-5p,208a,221-3p,382	ATP2B2	34a-5p,b-3p,221-3p	LRRC20
34a-5p,b-3p	C15orf27	34a-5p,b-3p,c-5p,208a,221-3p	MAN2A2
34b-3p,382	CA2	34a-5p,c,208a	MAZ
34a-5p,b-3p,c-5p,209	CACNA1S	34a-5p,c-5p	MCOLN1
34a-5p,b-3p,c-5p,208a	CAPN3	34c-5p	ME1
34c-5p,208a,381	CD38	34a-5p,381	MGRN1
34a-5p,b-3p,c-5p	CD99L2	34b-3p,208a,381	MIPOL1
34c-5p	CDKN1B	34c-5p	MOCS1
208a,381	CHSY3	221-3p	MSRB3
34b-3p,c-5p,381	CLCN1	34a-5p,c-5p,381	MYLK2
34b-3p,381	CNBP	381	NAGA
381	CRTAP	34a-5p,c-5p	NFIC
34c-5p	CRTC2	381	NOS1
34a-5p,b-3p,c-5p, 208a	DAAM2	34c-5p,381	OCRL
34b-3p	DCTN1	34c-5p	PABPC4
34c-5p	DES	34b-3p,c-5p,221-3p	PARK2
34a-5p,b-3p	DNAJB6	34c-5p,381	PKD1L1
34a-5p,c-5p	DNM2	34a-5p,b-3p,c-5p,221-3p,208a	PRDM10
34b-3p	DYM	381	PRPS1
34a-5p,c-5p	EFEMP2	34c-5p	RAF1
34a-5p,b-3p,c-5p,208a,381	EGF	34b-3p,221-3p	RNLS
146b-5p	EIF4A2	208a,381	ROBO1
34c-5p	EMD	34b-3p,c-5p	RPS6KB1
34a-5p,b-3p,c-5p	EML1	34a-5p,c-5p	SCN1B
34c-5p	EPB41	34b-3p	SLC37A4
381	ERBB4	221-3p,381	SLC6A8
34a-5p,b-3p	FAAH	34a-5p,b-3p,c-5p,208a,221-3p	TBC1D1
34c-5p,221-3p	FAM129A	34a-5p,c-5p,208a	TNS1
34c-5p	FARP2	34c-5p,208a,381	TRDN
34c-5p	FBXO32	34c-5p	TSC2
34a-5p,b-3p,c-5p,381	FURIN	34b-3p,c-5p,221-3p,381	UHRF1BP1
34c-5p	GATAD2B	34c-5p	USF1
34a-5p,208a	GPD1	34a-5p,b-3p,c-5p,208a,221-3p,381	ZFHX3
221-3p	GPD2
34b-3p	GYPC
34c-5p	HDAC4
34a-5p,b-3p,c-5p,381	HDAC5
34c-5p	HDLBP
34c-5p	IDE
34c-5p,382	INADL
34b-3p	ITGA7
34a-5p,b-3p,c-5p	JPH2
34b-3p,382	LARGE
221-3p	MAML1
221-3p	MAPK12
34b-3p,382	MBP
34b-3p	MTHFS
146b-5p,221-3p,381	MXD1
381	NOS1
34b-3p,c-5p,221-3p	PARK2
34c-5p	PAX3
34c-5p,381	PKD1L1
34a-5p,c-5p	POMT1
34c-5p,208a	PREP
381	PRPS1
34b-3p,381	PURA
34c-5p	PXN
34c-5p	RAF1
34a-5p,c-5p,381	RAPSN
208a,381	ROBO1
34b-3p,c-5p	RPS6KB1
34a-5p,b-3p,c-5p	RPTOR
34a-5p,b-3p,c-5p	RXRA
34a-5p,b-3p,c-5p,208a	RYR1
34a-5p,c-5p	SCN1B
381	SLC1A4
34b-3p,c-5p,208a	SLFN5
34a-5p,208a,221-3p	SMAD7
34a-5p,b-3p,c-5p	SNTA1
34b-3p,c-5p	SP1
34b-3p,c-5p,382	SPATS2L
34a-5p,b-3p,c-5p,221-3p	SPEG
208a	SPG20
34a-5p,b-3p,c-5p,381	SRF
34c-5p	STK25
34b-3p	SYPL1
381	TMEM185A
34a-5p,c-5p,208a	TNS1
34a-5p,b-3p,c-5p,221-3p,381	TRAPPC9
34a-5p,c-5p	TRIM28
34c-5p	UBE2L3
34b-3p,c-5p,208a,381	UBR3
34b-3p,c-5p,221-3p,381	UHRF1BP1
34a-5p,b-3p,c-5p,208a,221-3p,381	ZFHX3
34c-5p	ZNF767
