# Supplementary material for: Deregulated MicroRNAs in Myotonic Dystrophy Type 2
Source: PLoS One. 2012 Jun 29;7(6):e39732. doi: 10.1371/journal.pone.0039732 (PMC3387258; doi:10.1371/journal.pone.0039732)
Supplement: Table S7 — Ingenuity Pathway Analysis (IPA) of important pathways, functions and toxic functions enriched in miRNAs targets analysis. Some important enriched pathways, functions and toxic functions in miRNA/mRNA interactions are shown; green and red colours indicate down- or up-regulation of miRNA or mRNA, respectively. Complete lists of enriched categories can be found in Table S9. (XLS) [file pone.0039732.s008.xls]

## Sheet: table S7
Table S7	IPA TOXIC FUNCTIONS-PREDICTED TARGETS OF DM2 miRNAs
Cardiac Damage p=3.0E-02
miRNAs	mRNAs
208a	PIM1
Cardiac Dilation p=3.0E-02
miRNAs	mRNAs
381	NOS1
34c-5p	RAF1
34a-5p,b-3p,c-5p,221-3p	SPEG
34a-5p,b-3p,c-5p,381	SRF
Heart Failure p=4.8E-02
miRNAs	mRNAs
378a-3p	PDE11A
125b-5p	PPIF
34c-5p,221-3p	AR
34b-3p,381	CA2
34a-5p,b-3p,c-5p,208a	CACNA1S
34c-5p	DICER1
34a-5p,b-3p,c-5p	KCNJ11
208a	KCNJ12
381	NOS1
34b-3p,381	PDPK1
34c-5p	RAF1
