# Supplementary material for: Deregulated MicroRNAs in Myotonic Dystrophy Type 2
Source: PLoS One. 2012 Jun 29;7(6):e39732. doi: 10.1371/journal.pone.0039732 (PMC3387258; doi:10.1371/journal.pone.0039732)
Supplement: Tables S8 — Ingenuity Pathway Analysis (IPA) of enriched categories in transcriptome. Statistical significance and complete list of involved molecules in each enriched categories are shown. (XLS) [file pone.0039732.s009.xls]

## Sheet: table S8
Table S8	COMPLETE IPA ANALYSIS-GENE EXPRESSION
Ingenuity Canonical Pathways	p-value	Molecules
Mitochondrial Dysfunction	0.00363078	PDHA1, ATP5C1, MAOB, FURIN, COX11, CPT1A, GPD2, ATP5A1, UQCRC2, PARK2, MAPK12, AIFM1
Aryl Hydrocarbon Receptor Signaling	0.00436516	NFIC, SP1, GSTA4, NEDD8, RARB, TGFB3, CDKN1B, RXRA, ALDH6A1, FAS, HSPB1, EP300
Pyrimidine Metabolism	0.00446684	POLE4, DCK, POLE2, CTPS2, POLE, POLR2A, POLR2C, CHRAC1, POLR2E, RPUSD4, NT5C1A, NXN, POLH
Neuregulin Signaling	0.00467735	RPS6KB1, RAF1, CRKL, ERBB4, EGF, ERBB3, CDKN1B, RNF41, PRKD1
Purine Metabolism	0.00512861	POLE4, GUCY1B2, DCK, POLE2, ATP5A1, IDE, POLE, ATP5C1, PRPS2, POLR2C, PRPS1, POLR2A, CHRAC1, POLR2E, NT5C1A, ERCC3, VCP, ADK, PDE11A, PSMC3, POLH
p38 MAPK Signaling	0.00524807	MAP2K6, PLA2G12A, TNFRSF1A, SRF, MEF2A, TGFB3, EEF2K, MAPK12, FAS, HSPB1
Androgen Signaling	0.00776247	POLR2A, AR, POLR2C, POLR2E, ERCC3, GNA11, GNG12, GNG7, PRKD1, EP300
Nucleotide Excision Repair Pathway	0.00831764	POLR2A, POLR2C, POLR2E, ERCC3, RPA1
TGF-β Signaling	0.0107152	ZFYVE9, MAP2K6, RAF1, ACVR1, SMAD7, TGFB3, MAPK12, EP300
Germ Cell-Sertoli Cell Junction Signaling	0.0128825	MAP2K6, CDH2, EPN1, WASL, CDC42, RHOD, TNFRSF1A, KEAP1, TGFB3, JUP, CLINT1, MAPK12
NRF2-mediated Oxidative Stress Response	0.0147911	MAP2K6, RAF1, USP14, EP300, ERP29, GSTA4, DNAJC4, KEAP1, VCP, SQSTM1, DNAJB6, ABCC4, PRKD1
Role of NFAT in Cardiac Hypertrophy	0.0147911	MAP2K6, RAF1, MEF2A, MAPK12, GNG7, HDAC5, EP300, HDAC11, TGFB3, PLCD4, GNG12, PRKD1, CAMK2G
Cardiac Hypertrophy Signaling	0.0169824	MAP2K6, RPS6KB1, RAF1, CACNA1S, GNA11, SRF, MEF2A, MAPK12, GNG7, EP300, RHOD, TGFB3, PLCD4, GNG12, HSPB1
LPS-stimulated MAPK Signaling	0.0169824	MAP2K6, RAF1, CDC42, SRF, CHUK, MAPK12, PRKD1
RAR Activation	0.0177828	RDH10, ERCC3, RARB, SMAD7, TGFB3, RDH5, JAK2, MAPK12, RXRA, CARM1, PRKD1, EP300
Insulin Receptor Signaling	0.0186209	PPP1CC, FOXO4, RPS6KB1, RAF1, TRIP10, CRKL, SH2B2, RPTOR, GSK3A, JAK2
IL-6 Signaling	0.0213796	MAP2K6, RAF1, TNFRSF1A, SRF, CHUK, JAK2, MAPK12, HSPB1
VDR/RXR Activation	0.0234423	SP1, GADD45A, MXD1, CDKN1B, RXRA, PRKD1, EP300
Pyruvate Metabolism	0.0251189	PDHA1, LDHD, ACYP1, RWDD2B, ME1, UEVLD, LDHB
Huntington's Disease Signaling	0.0288403	GNA11, EGF, GNG7, HDAC5, EP300, POLR2A, POLR2C, SP1, POLR2E, HDAC11, DNM2, GNG12, PRKD1, CAPN3
Melanocyte Development and Pigmentation Signaling	0.0331131	TYRP1, RPS6KB1, RAF1, RPS6KA6, PAX3, SH2B2, EP300
Assembly of RNA Polymerase II Complex	0.0346737	POLR2A, POLR2C, POLR2E, ERCC3, TAF10
Cysteine Metabolism	0.0346737	GOT1, NDST4, UEVLD, NDST1, LDHB
GNRH Signaling	0.0363078	MAP2K6, RAF1, CDC42, GNA11, EGF, MAPK12, PRKD1, DNM2, CAMK2G
B Cell Receptor Signaling	0.0363078	MAP2K6, RPS6KB1, RAF1, CDC42, NFATC3, NFATC2, GSK3A, CHUK, MAPK12, CAMK2G
IL-10 Signaling	0.0371535	MAP2K6, SP1, BLVRB, ARG2, CHUK, MAPK12
Agrin Interactions at Neuromuscular Junction	0.0371535	CDC42, ERBB4, DVL1, RAPSN, ERBB3, MAPK12
Melatonin Signaling	0.0398107	MAP2K6, RAF1, RORC, PLCD4, PRKD1, CAMK2G
Pancreatic Adenocarcinoma Signaling	0.0398107	RAF1, CDC42, TGFB3, FIGF, EGF, JAK2, CDKN1B, MAPK12
PPARα/RXRα Activation	0.042658	MAP2K6, RAF1, GPD2, GNA11, ACVR1, TGFB3, CHUK, JAK2, RXRA, PLCD4, EP300
Estrogen Receptor Signaling	0.042658	RAF1, POLR2A, POLR2C, POLR2E, ERCC3, MED16, TAF10, CARM1, EP300
G Beta Gamma Signaling	0.0436516	RAF1, CDC42, GNA11, GNG12, GNG7, PRKD1, DNM2
Small Cell Lung Cancer Signaling	0.0446684	PIAS3, TRAF4, RARB, CHUK, CDKN1B, RXRA
April Mediated Signaling	0.0489779	NFATC3, NFATC2, CHUK, MAPK12
Calcium Signaling	0.0489779	NFATC3, HDAC11, TRDN, MEF2A, RYR1, NFATC2, ASPH, HDAC5, ATP2B2, EP300, CAMK2G
CREB Signaling in Neurons	0.0501187	RAF1, POLR2A, POLR2C, POLR2E, GNA11, PLCD4, GNG12, GNG7, PRKD1, EP300, CAMK2G
IL-8 Signaling	0.0524807	RPS6KB1, RAF1, ANGPT2, RHOD, FIGF, EGF, CHUK, MAPK12, GNG12, GNG7, PRKD1
HMGB1 Signaling	0.0537032	MAP2K6, SP1, CDC42, RHOD, TNFRSF1A, MYST4, MAPK12
Glycerophospholipid Metabolism	0.0549541	GPAM, PLA2G12A, PNPLA3, GPD2, GOT1, CERK, AGPAT3, PLA1A, PLCD4
Functions	p-value	Molecules
Cellular Development	4.83e-06	RAF1, RDH10, SRF, TSPAN13, MAML1, PEG10, KEAP1, JPH2, MYB, RNF128, FIGF, TMBIM1, GNG12, PRKD1, TESK1, DNMT1, ALDH6A1, ZFHX3, CRKL, RPA1, TNK2, DES, CDH2, ERCC3, RXRA, NDST1, ITGA7, STEAP3, SIAH1, MAP2K6, CA2, ULK1, CDC42, CACNA1S, GNA11, LRP6, JAK2, GNG7, EP300, AR, ZC3H8, GADD45A, MYF6, RHOD, MXD1, RARB, ADK, CD38, EEF2K, AIFM1, NUDCD3, NFIC, DCK, TBX3, TNFRSF1A, EIF2C2, TUSC2, AVIL, ATP2B2, GPA…
Embryonic Development	4.83e-06	HOXB2, RAF1, FURIN, RDH10, SRF, TLN1, MLL2, TAF10, NPNT, KEAP1, MYB, DNMT1, RPS6KB1, FST, CRKL, ATP5A1, HIRA, RPA1, XAB2, PAX3, YAP1, TGFB3, USF1, DNAJB6, RXRA, NDST1, CNBP, ANGPT2, GDNF, LRP6, EGF, JAK2, ROBO1, FAS, EP300, SIX2, SP3, AR, MYF6, SP1, RARB, CHUK, ASPH, AMOT, AIFM1, WDTC1, FBXW4, TBX3, ACVR1, ERBB3, UBR3, SEMA4D, MAFB, CDKN1B, PSMC3, PNPLA6, FOXP4
Cell Morphology	4.19e-05	EVL, RAF1, FOXO4, MPRIP, NFATC3, FAT1, MBP, SRF, NPEPPS, TLN1, MLL2, GSK3A, SSH1, PEG10, DSTN, MYB, FIGF, TESK1, PRKD1, GNG12, ZFYVE9, DEPTOR, RPS6KB1, FST, CRKL, TNK2, DES, PNMT, MORF4L1, CDH2, CDC42BPB, SCN1B, PAX3, RXRA, TNS1, NDST1, HSPB1, SIAH1, MAP2K6, ULK1, ANGPT2, GDNF, CDC42, VAPA, GNA11, EGF, FHL3, ROBO1, FAS, VPS4A, EP300, WASL, AR, SP1, GADD45A, ARHGAP17, RHOD, ERBB4, RARB, MXD1, VCP,…
Tissue Morphology	6.16e-05	MAP2K6, RAF1, ANGPT2, FURIN, GDNF, CACNA1S, MYLK2, SRF, EGF, ARG2, TLN1, LMOD1, AR, RARB, RYR1, ASPH, SLC6A8, FST, TRDN, SMAD7, FXYD1, EMD, PGAM2, ERBB3, DES, CLCN1, C4A/C4B, YAP1, FLII, P2RX6, CDKN1B, MAFB, DNAJB6
Protein Degradation	7.18e-05	SIAH1, FURIN, MGEA5, UBE2L3, EGF, IDE, RAD23A, EP300, USP3, SP1, NEDD8, VCP, PARK2, FBXO32, AMFR, ADRM1, PSMB5, ERAP1, PCYOX1, UBR3, KIAA0368, PREP, NR1H2, CHFR, SQSTM1, UFD1L, CAPN3
Protein Synthesis	7.18e-05	EVL, SIAH1, FURIN, MGEA5, CDC42, PCBP1, UBE2L3, EGF, IDE, RAD23A, EP300, USP3, WASL, DHPS, SP1, PABPC4, DSTN, NEDD8, VCP, EEF2K, PARK2, FBXO32, AMFR, RPS6KB1, ADRM1, PSMB5, ERAP1, EIF2C2, PCYOX1, UBR3, KIAA0368, PREP, NR1H2, CHFR, EIF3I, SQSTM1, CNBP, UFD1L, HSPB1, CAPN3
Skeletal and Muscular System Development and Function	7.35e-05	FOXO4, MPRIP, RDH10, MYLK2, SRF, TLN1, ARG2, MYB, SCHIP1, ITGB1BP2, ZFHX3, SLC6A8, COL19A1, RPS6KB1, FXYD1, PGAM2, MAPK12, DES, HDAC5, CLCN1, PAX3, P2RX6, RXRA, NDST1, ITGA7, CAPN3, THOC5, MAP2K6, PPP1CC, ANGPT2, CACNA1S, EGF, FHL3, LMOD1, EP300, AR, MYF6, ERBB4, RYR1, CHUK, ASPH, SPEG, NFIC, TBX3, TRDN, SMAD7, MEF2A, ACVR1, EMD, ERBB3, LUC7L, C4A/C4B, FLII, NFATC2, SKIL
Genetic Disorder	7.99e-05	RAF1, ABCB10, FRMD6, NPEPPS, TSPAN13, MAML1, PRPS1, GLB1, GPD2, KEAP1, LASS5, TRAF4, JPH2, SYPL1, SCHIP1, DCAF12, GNG12, DNM2, ALDH6A1, ZFHX3, STK25, CCDC69, AGA, PTOV1, BRF2, DES, PRPS2, SCN1B, L3MBTL4, REEP3, ERCC3, INO80C, UQCRC2, C10orf58, SQSTM1, RXRA, TRMT2B, CDC42, C22orf13, GNA11, TMEM185A, JAK2, RNF130, GNG7, LRRC20, C7orf10, AR, GADD45A, GSTA4, MXD1, CD38, RYR1, ASPH, RSBN1, UBE3C, MTSS…
Post-Translational Modification	8.25e-05	RAF1, FURIN, UBE2L3, MYLK2, GSK3A, SSH1, TP53RK, MSRB3, DUSP3, CTDSP1, DUSP7, RNF41, HUWE1, GRK4, RPS6KB1, ERAP1, VRK2, RNF31, PSKH1, CSNK1D, AGA, RORC, MAPK12, CDC42BPB, ERP29, ERCC3, UHMK1, SQSTM1, RSRC1, DNAJB6, NDST1, USP21, SIAH1, MAP2K6, PPP1CC, ULK1, EGF, SEPX1, JAK2, GLRX, FAS, EP300, RNF167, LCMT1, WASL, NEDD8, RPTOR, CD38, CHUK, PARK2, PDP1, AMFR, UBE3C, TSTA3, ST3GAL2, TRIM28, DVL1, AC…
Cellular Compromise	0.000109	FST, CDC42, GDNF, TNFRSF1A, VAPA, EGF, FHL3, DES, FAS, EP300, NIN, WASL, NDEL1, DSTN, VCP, TGFB3, NFATC2, CD38, FLII, PARK2, ARHGAP24, TNFRSF19, PRKD1, AIFM1
Tissue Development	0.000115	HOXB2, RAF1, FURIN, RDH10, MYLK2, SRF, NPNT, TRAF4, SCHIP1, ITGB1BP2, COL19A1, RPS6KB1, CRKL, RORC, MAPK12, DES, HDAC5, PAX3, TGFB3, YAP1, RXRA, NDST1, ITGA7, LGR4, CNBP, CAPN3, CA2, ANGPT2, MGEA5, GDNF, CACNA1S, LRP6, EGF, JAK2, FHL3, ROBO1, FAS, EP300, SIX2, POLR2C, AR, MYF6, ERBB4, RARB, RPTOR, CD38, CHUK, AMOT, FBXW4, SPEG, TNFRSF1A, TBX3, MEF2A, ACVR1, SMAD7, EMD, ERBB3, LUC7L, EDIL3, NDEL1,…
Gene Expression	0.000141	TCFL5, RAF1, SRF, MAML1, PEG10, DUSP3, CTDSP1, KEAP1, ZFP161, MYB, MED16, DNMT1, ZFHX3, CHGB, VRK2, CRKL, MYST4, HIRA, PLAG1, ZNF238, CDH2, ZNF177, ERCC3, YAP1, SQSTM1, RXRA, MAP2K6, SIAH1, CDC42, LRP6, CEBPZ, JAK2, ABLIM1, EP300, AR, RNPS1, GADD45A, MYF6, CRTC2, ZBTB4, RARB, MXD1, PURA, ZNF398, NFIC, ADRM1, TBX3, TNFRSF1A, TRIM28, SRCAP, RNF216, MAZ, MAFB, ZNF8, RBM14, FOXP4, FOXO4, NFATC3, TAF1…
Cancer	0.000187	FOXO4, RAF1, TCFL5, FURIN, COG4, MBP, PGAP2, POLE, RAD23A, GPD2, RAB3D, HDAC11, KEAP1, PCTP, LASS5, MYB, KBTBD7, FIGF, JUP, EIF2C1, PDE11A, NIPSNAP3B, DNM2, DNMT1, HUWE1, RPS6KB1, POLE4, PSMB5, GUCY1B2, POLE2, RORC, TNK2, MAPK12, HDAC5, NRBP1, CDH2, PAX3, ERCC3, USF1, RAB1B, RXRA, ST3GAL5, LGR4, MAP2K6, CA2, ANGPT2, LETMD1, GDNF, CDC42, EGF, JAK2, FHL3, ROBO1, FAS, VPS4A, EP300, CDC25B, POLR2A, A…
Immunological Disease	0.000187	NR1H2, CDKN1B, JAK2, FAS, EP300
Cellular Growth and Proliferation	0.00019	RAF1, DBF4B, SRF, RFFL, PEG10, TRAF4, MYB, PRKD1, NKIRAS2, MYST4, CSNK1D, TNK2, BRF2, DES, PLAG1, ERCC3, YAP1, RXRA, ITGA7, STEAP3, CASC3, SIAH1, MAP2K6, CDC42, CGRRF1, JAK2, GNG7, EP300, USP3, PRCC, AR, GADD45A, MYF6, MXD1, RARB, CD38, EPS15L1, EEF2K, AIFM1, NUDCD3, DCK, TNFRSF1A, TRIM28, DAB2IP, EIF2C2, TUSC2, ARF1, SEMA4D, SBF1, CHFR, MAZ, MLL2, PPP1R13B, NUPR1, JUP, HUWE1, NAGA, RPS6KB1, FST,…
Organismal Development	0.000227	RAF1, FURIN, RDH10, SRF, MLL2, NPEPPS, TAF10, GNPNAT1, GPD2, KEAP1, PCTP, MYB, JPH2, FIGF, DNMT1, RPS6KB1, FST, ERAP1, CRKL, ATP5A1, HIRA, DUSP13, AGA, CREG1, RPA1, XAB2, MORF4L1, CDH2, DNAH11, PAX3, TGFB3, YAP1, POMT1, ITGA7, NDST1, SIAH1, ANGPT2, LRP6, EGF, JAK2, EP300, SP3, AR, WASL, SP1, MYF6, PDLIM5, MXD1, RARB, ASPH, AMOT, WDTC1, CCT6B, FBXW4, TNFRSF1A, TBX3, TRIM28, ACVR1, SMAD7, UBR3, SBF…
Cell Cycle	0.000466	EVL, RAF1, FOXO4, DBF4B, UBE2L3, MYLK2, SRF, TAF10, BRCC3, RFFL, POLE, DUSP3, PPP1R13B, DSTN, MYB, FIGF, DNMT1, ZFHX3, GRK4, RPS6KB1, PSMB5, DUSP13, CSNK1D, PGAM2, RPA1, CREG1, MAPK12, ERCC3, TGFB3, UHMK1, RXRA, BOD1, CAMK2G, MAP2K6, SIAH1, PPP1CC, ARID1A, GDNF, CDC42, TPD52L1, EGF, JAK2, SPG20, FAS, VPS4A, EP300, CDC25B, USP3, DYNC1LI1, ARL8A, RNF167, AR, SP1, MYF6, GADD45A, ERBB4, RARB, MXD1, H…
Developmental Disorder	0.00047	MAP2K6, RAF1, TRIM7, ANGPT2, ARID1A, GDNF, NFATC3, UBE2L3, GNA11, SRF, EGF, C19orf50, JAK2, EP300, KCNJ11, POLR2A, POLR2C, AR, SP3, RNPS1, RARB, NUPR1, PHF2, FBXO32, DNM2, SPEG, FST, DLGAP4, PRDM10, SF3A1, ERBB3, XAB2, DES, MORF4L1, HDAC5, RNF216, PAX3, CLTA, RCBTB1, PRPF6, NFATC2, CDKN1B, RXRA, ALKBH3, PSMC3
Skeletal and Muscular Disorders	0.00047	RAF1, C15orf27, FURIN, AHCYL1, UBE2L3, SRF, SNX7, GHITM, IDE, MAML1, PRPS1, GPD2, GLB1, SYPL1, JPH2, SCHIP1, FBXO32, ALDH6A1, DNM2, ZFHX3, GUCY1B2, CHGB, AP3S2, ERAP1, STK25, HIRA, DES, CDH2, SCN1B, DNAH11, L3MBTL4, RCBTB1, UQCRC2, SQSTM1, RXRA, CERKL, ITGA7, ST3GAL5, MAP2K6, CASC3, CA2, INPP1, KIAA1432, CACNA1S, GNA11, LRP6, TPD52L1, UHRF1BP1, TMEM185A, JAK2, ABLIM1, SPG20, GNG7, EP300, USP3, AR…
Infection Mechanism	0.00051	RAF1, TCFL5, FURIN, COG4, AHCYL1, RABEP1, UBE2L3, C19orf50, RFFL, RAD23A, POLE, SUPT6H, MAOB, DUSP3, PRPS1, GPD2, RAB11FIP1, RAB3D, ZFP161, PCTP, PHF2, KBTBD7, EIF2C1, HIPK1, PDE11A, NIPSNAP3B, DNM2, RNF41, HUWE1, PRDM10, TNK2, XAB2, NRBP1, CDC42BPB, SCN1B, ERCC3, CLTA, USF1, TGFB3, IL28RA, RAB1B, RXRA, ST3GAL5, CAPN3, CA2, TRIM7, PPP1CC, ARID1A, CDC42, EGF, JAK2, FHL3, VPS4A, FAS, KCNJ11, EP300,…
Infectious Disease	0.00051	TCFL5, FURIN, COG4, UBE2L3, C19orf50, POLE, RAD23A, MAOB, GPD2, RAB3D, PCTP, PHF2, KBTBD7, PDE11A, NIPSNAP3B, DNM2, RNF41, HUWE1, PRDM10, XAB2, NRBP1, SCN1B, CLTA, ERCC3, IL28RA, RAB1B, RXRA, ST3GAL5, TRIM7, CA2, ARID1A, CDC42, EGF, FHL3, FAS, VPS4A, KCNJ11, EP300, POLR2C, POLR2A, AR, RNPS1, CRTC2, RARB, PURA, WDTC1, AP2B1, EPN1, CRTC3, DLGAP4, DVL1, SF3A1, SPATS2L, RNF216, ARF1, PRPF6, FLII, NEK…
Cell Death	0.00056	RAF1, FURIN, SRF, MIF4GD, GSK3A, IDE, BRCC3, EDA2R, MAML1, GNPNAT1, DMRT2, PEG10, LASS5, TRAF4, MYB, DUSP7, FBXO32, HIPK1, DNMT1, PRKD1, DNM2, GRK4, STK25, DUSP13, RPA1, TNK2, CDH2, ERCC3, YAP1, NRBP2, SQSTM1, CERKL, RXRA, ITGA7, NDST1, STEAP3, CAMK2G, SIAH1, MAP2K6, CA2, INPP1, CDC42, TRIP10, LRP6, TPD52L1, JAK2, RNF130, AKAP7, EP300, LCMT1, ZC3H8, AR, GADD45A, RNPS1, CRTC2, ADK, RARB, MXD1, CD3…
Psychological Disorders	0.000584	NAV2, ABCB10, KPNA6, FAT1, SFMBT1, TSPYL1, BNC2, MLL2, PIP5K1B, IDE, KIAA0562, VDAC2, MAOB, GLB1, NUPR1, JPH2, AGRP, GOT1, PDE11A, DNMT1, ZFHX3, HUWE1, SESN3, CHGB, CNKSR1, POLE2, PSMF1, FXYD1, PSKH1, AGA, ATP8B4, PREP, RPP21, ATP5C1, CDH2, ZFAND3, SCN1B, JAM3, ERCC3, UQCRC2, RCBTB1, UHMK1, SQSTM1, NXN, RXRA, CLINT1, ABCC4, UFD1L, CAPN3, CA2, SLC1A4, LETMD1, GDNF, EGF, ME1, ABLIM1, ROBO1, GLRX, L…
Respiratory Disease	0.000695	RAF1, FURIN, ROBO1, FAS, POLE, POLR2A, AR, HDAC11, LASS5, RARB, HPGD, FIGF, PARK2, PDE11A, EIF2C1, DNMT1, HUWE1, RPS6KB1, POLE4, PSMB5, GUCY1B2, DCK, POLE2, EPB41L4B, EIF2C2, ERBB3, HDAC5, CDKN1B, MAFB, RXRA, POLH
Connective Tissue Development and Function	0.000887	MAP2K6, FOXO4, RAF1, ARID1A, CDC42, RDH10, CRKL, EGF, EP300, WASL, MYF6, GADD45A, ERBB4, MXD1, SKIL, CDKN1B, PURA, NDST1, PRKD1
Carbohydrate Metabolism	0.00107	MGEA5, CDC42, EGF, GSK3A, PIP5K1B, PLA1A, FAS, KCNJ11, GNPNAT1, GSTA4, TBC1D1, GPD2, ERBB4, PCTP, GOT1, CHUK, PLCD4, TSTA3, WDTC1, NAGA, RPS6KB1, ST3GAL2, CPT1A, PRKAG3, PGAM2, ERBB3, LARGE, PFKFB2, GPAM, ARF1, SLC37A4, SH2B2, USF1, POMT1, NDST1, ST3GAL5
Molecular Transport	0.00107	MGEA5, SLC1A4, GNA11, EGF, GSK3A, PIP5K1B, PLA1A, FAS, EP300, GSTA4, GLB1, GPD2, TBC1D1, ERBB4, ADK, CD38, CHUK, DNM2, RPS6KB1, SLC6A8, CPT1A, CYP27A1, TNFRSF1A, DAB2IP, PRKAG3, PGAM2, ERBB3, SLC38A3, GPAM, ARF1, SLC37A4, SH2B2, PNPLA6
Cellular Assembly and Organization	0.00111	EVL, RAF1, MPRIP, COG4, NFATC3, RABEP1, MBP, SRF, TLN1, IDE, PIP5K1B, SSH1, GLB1, DSTN, ARHGAP24, GNG12, TESK1, POLE4, CRKL, STK25, EPB49, TNK2, DES, HDAC5, NIN, CDH2, CDC42BPB, SCN1B, TGFB3, NPLOC4, CAPN3, DRAP1, MAP2K6, ULK1, ARID1A, CDC42, GDNF, TRIP10, RTN4RL2, GNA11, VAPA, EGF, FHL3, ROBO1, GNG7, FAS, EP300, CDC25B, WASL, AR, ARHGAP17, SP1, RHOD, ERBB4, VCP, PLDN, PURA, AMOT, AIFM1, NUDCD3, …
Connective Tissue Disorders	0.00133	AR, NFATC2
Dermatological Diseases and Conditions	0.00133	TRIM7, ARID1A, UBE2L3, C19orf50, FAS, EP300, KCNJ11, POLR2A, POLR2C, RNPS1, RARB, PHF2, DNM2, DLGAP4, PRDM10, SMAD7, SF3A1, XAB2, RNF216, CLTA, ERCC3, PRPF6, ALKBH3, RXRA, PSMC3, POLH
Endocrine System Development and Function	0.00133	ANGPT2, FST, GNA11, EGF, ERBB3, CDKN1B, MAFB, DNM2
Lipid Metabolism	0.00133	CDC42, CYP27A1, PNPLA3, GNA11, DAB2IP, EGF, CERK, PIP5K1B, PLA1A, FAS, EP300, GPAM, ARF1, NR1H2, GLB1, LASS5, CD38, PNPLA6, DNM2, ST3GAL5
Nervous System Development and Function	0.00133	ANGPT2, ULK1, MPRIP, CDC42, GDNF, NFATC3, MBP, RTN4RL2, LRP6, VAPA, SRF, EGF, PIP5K1B, ABLIM1, ROBO1, FAS, EP300, AR, ARHGAP17, SP1, ERBB4, TESK1, EPN1, CRKL, DVL1, ERBB3, TNK2, ZSCAN21, AVIL, ATP2B2, CDH2, SEMA4D, NDEL1, SCN1B, NFATC2, RAPSN, SKIL, CDKN1B, TNFRSF19, HSPB1
Small Molecule Biochemistry	0.00133	CTPS2, GSK3A, PIP5K1B, PLA1A, GNPNAT1, MAOB, PRPS1, GLB1, GPD2, LASS5, DNM2, RPS6KB1, SLC6A8, CPT1A, PNPLA3, ATP5A1, PGAM2, PCYOX1, SLC38A3, ATP5C1, PRPS2, ERCC3, ST3GAL5, SLC1A4, MGEA5, CDC42, GNA11, EGF, FAS, EP300, GSTA4, TBC1D1, NT5C1A, ERBB4, ADK, CD38, PARK2, NFS1, ST3GAL2, DCK, CYP27A1, DMGDH, DAB2IP, PRKAG3, ERBB3, CERK, LARGE, GPAM, ARF1, NR1H2, SH2B2, PNPLA6
DNA Replication, Recombination, and Repair	0.00151	EVL, DRAP1, ARID1A, CDC42, SRF, EGF, JAK2, BRCC3, HDGF, EP300, RAD23A, USP3, GADD45A, NT5C1A, VCP, ADK, MYB, TOR1B, PURA, DNMT1, POLE4, POLE2, ATP5A1, CSNK1D, RPA1, XAB2, HDAC5, ATP5C1, CHRAC1, ERCC3, CHFR, CDKN1B, ALKBH3, POLH
Cellular Movement	0.00173	RAF1, ANGPT2, FST, GDNF, CDC42, TRIP10, CRKL, EGF, ERBB3, TNK2, SSH1, CDH2, SEMA4D, WASL, GADD45A, ERBB4, TGFB3, FIGF, ANKS1A, LGR4, PRKD1
Neurological Disease	0.00234	RAF1, ABCB10, TSPAN13, PRPS1, GLB1, TRAF4, SYPL1, JPH2, RNF128, SCHIP1, ALDH6A1, DNM2, ZFHX3, STK25, AGA, PRPS2, SCN1B, INO80C, UQCRC2, SQSTM1, RXRA, TRMT2B, C22orf13, GNA11, TMEM185A, GNG7, LRRC20, C7orf10, AR, GADD45A, MXD1, CD38, RYR1, ASPH, UBE3C, MTSS1L, TNFRSF1A, SPATS2L, LARGE, RNF216, GPAM, FAM114A1, INADL, ZCCHC2, COLQ, NAV2, SFMBT1, MBP, ENO3, BNC2, MLL2, PIP5K1B, KIAA0562, MAOB, PCTP, …
Cardiovascular Disease	0.00235	RAF1, FURIN, MYLK2, SNX7, NPEPPS, GSK3A, RFFL, DUSP3, GPD2, JPH2, SCHIP1, FBXO32, DCAF12, TMBIM1, ALDH6A1, PRKD1, GNG12, GRK4, GUCY1B2, DES, MORF4L1, SCN1B, DNAH11, L3MBTL4, YAP1, FAM13C, P2RX6, RSRC1, CERKL, RXRA, PHF10, CAMK2G, MAP2K6, CA2, CDC42, CACNA1S, LRP6, GNA11, UHRF1BP1, SETD7, RNF130, JAK2, UBE2O, ABLIM1, AKAP7, LRRC20, EP300, C7orf10, USP3, AR, GADD45A, NT5C1A, RARB, ADK, RYR1, ASPH, …
Cellular Function and Maintenance	0.00284	EVL, MAP2K6, RAF1, COG4, GDNF, CDC42, TRIP10, EGF, TLN1, JAK2, FHL3, SSH1, FAS, EP300, WASL, AR, RHOD, ERBB4, DSTN, RARB, MXD1, ADK, AMOT, ASB2, TNFRSF1A, CRKL, STK25, SMAD7, NSFL1C, EPB49, ERBB3, PCYOX1, NRAP, DES, PLAG1, NIN, EPB41, CDC42BPB, NR1H2, NDEL1, SH2B2, TGFB3, FLII, NPLOC4, CDKN1B, RXRA, CAPN3
Cell Signaling	0.00318	RAF1, ULK1, ANGPT2, PILRB, GDNF, CNKSR1, CRKL, DAB2IP, ERBB3, JAK2, MAPK12, G3BP1, AKAP7, GNG7, ERBB4, SH2B2
Lymphoid Tissue Structure and Development	0.00343	TNFRSF1A, RORC, CHUK
Renal and Urological Disease	0.00343	MAP2K6, RAF1, TRIM7, ARID1A, NFATC3, MBP, UBE2L3, C19orf50, FAS, POLE, KCNJ11, EP300, POLR2A, POLR2C, RNPS1, HDAC11, RARB, NUPR1, PHF2, PDE11A, DNM2, POLE4, PSMB5, DLGAP4, POLE2, PRDM10, SF3A1, XAB2, HDAC5, RNF216, CLTA, RCBTB1, PRPF6, ALKBH3, PSMC3
Cardiovascular System Development and Function	0.00388	RAF1, FURIN, ANGPT2, NFATC3, LRP6, GNA11, SRF, EP300, ERBB4, NUPR1, SPEG, TBX3, CRKL, HIRA, MEF2A, SMAD7, ACVR1, ERBB3, HDAC5, CDH2, PAX3, YAP1, RXRA, NDST1, ITGA7, FOXP4
Inflammatory Disease	0.00388	NAV2, C15orf27, MBP, SNX7, VDAC2, RNF123, TNRC6C, JPH2, GOT1, DSC2, GNG12, DEPTOR, COL19A1, RPS6KB1, POLE4, TDO2, POLE2, MYST4, HIRA, RORC, SLC25A37, TMEM47, APEH, KIAA0368, SCN1B, DNAH11, REEP3, UBE2D4, NPLOC4, RXRA, CERKL, ABCC4, LGR4, CAPN3, LRP6, UHRF1BP1, TPD52L1, ROBO1, FAS, C20orf166, USP3, SP3, MYF6, TBC1D1, ERBB4, RPTOR, HPGD, CHUK, PARK2, WSB2, ASPH, NFRKB, LMO7, TNFRSF1A, CHSY3, EPB41L…
Nucleic Acid Metabolism	0.00388	ATP5C1, PRPS2, PRPS1, DCK, GPD2, ERCC3, ATP5A1, NT5C1A, ADK, CTPS2
Organ Morphology	0.00388	SPEG, MEF2A, NUPR1, SRF, SMAD7, RXRA, EP300
Organismal Injury and Abnormalities	0.00388	GDNF, AGA, IDE, JAK2, EP300, MAOB, AR, ADK, FIGF, FBXO32, CDKN1B, DNMT1, AIFM1
RNA Post-Transcriptional Modification	0.00388	MBNL2, DHX38, PCBP1, CDC42, SF3A1, XAB2, EPB41, SMNDC1, POLR2C, POLR2A, RNPS1, PABPC4, POLR2E, PRPF6, RSRC1, ALKBH3
Organ Development	0.00477	FURIN, GDNF, NFATC3, RDH10, GNA11, LRP6, SRF, EP300, DMRT2, WASL, AR, ERBB4, RARB, FIGF, SCHIP1, CHUK, NFIC, FST, TBX3, TNFRSF1A, CRKL, HIRA, ACVR1, SMAD7, RORC, ERBB3, ZSCAN21, HDAC5, PAX3, TGFB3, CDKN1B, RXRA, FOXP4, CARM1
Cell-To-Cell Signaling and Interaction	0.00499	MAP2K6, RAF1, CDC42, EGF, TLN1, JAK2, AR, RHOD, ERBB4, MXD1, PURA, AMOT, NFIC, CRKL, SMAD7, ERBB3, PCYOX1, PLAG1, CDH2, SEMA4D, JAM3, TGFB3, RAPSN, CDKN1B, SH2D1B, INADL
Protein Trafficking	0.00758	TNFRSF1A, EGF
Reproductive System Development and Function	0.00758	AR, GDNF, TGFB3, EGF, NPEPPS, CDKN1B, JAK2, CHUK, EP300
Tumor Morphology	0.00758	TGFB3, EGF
Amino Acid Metabolism	0.0123	SLC6A8, SLC1A4, TDO2, TNFRSF1A, DMGDH, EGF, AGRP, ARG2, PCYOX1, NFS1, SLC38A3, EP300
Renal and Urological System Development and Function	0.0138	WASL, CDC42, GDNF, EGF
Organismal Survival	0.0144	RAF1, FURIN, SRF, IDE, GNPNAT1, KEAP1, TRAF4, MYB, MAN2A2, HIPK1, RPS6KB1, CPT1A, HIRA, AGA, RORC, MORF4L1, CDH2, PAX3, USF1, TGFB3, POMT1, DNAJB6, RXRA, SIAH1, ANGPT2, LRP6, GNA11, JAK2, ROBO1, FAS, VPS4A, EP300, KCNJ11, WASL, SP1, MYF6, GADD45A, ERBB4, ADK, ASPH, CHUK, NFIC, TBX3, EFEMP2, TNFRSF1A, MEF2A, ERBB3, C4A/C4B, FLII, SKIL, CDKN1B, PNPLA6, CARM1
Gastrointestinal Disease	0.0178	RAF1, NAV2, C15orf27, SNX7, VDAC2, RNF123, TNRC6C, KEAP1, JPH2, GOT1, DSC2, GNG12, DEPTOR, COL19A1, RPS6KB1, POLE4, PSMB5, TDO2, POLE2, MYST4, HIRA, RORC, SLC25A37, TMEM47, APEH, KIAA0368, SCN1B, DNAH11, REEP3, UBE2D4, NPLOC4, RXRA, CERKL, ABCC4, LGR4, LRP6, UHRF1BP1, TPD52L1, EGF, ROBO1, FAS, EP300, C20orf166, USP3, SP3, MYF6, TBC1D1, ERBB4, RPTOR, HPGD, CHUK, PARK2, WSB2, ASPH, NFRKB, LMO7, TNF…
Cellular Response to Therapeutics	0.0178	CDC25B, ERBB3, AIFM1, EP300
Drug Metabolism	0.018	MAOB, PARK2
Hair and Skin Development and Function	0.018	TGFB3, SMAD7, EGF, JAK2, RXRA
Hepatic System Disease	0.018	FAS, EP300
Reproductive System Disease	0.018	TCFL5, CA2, FURIN, COG4, CDC42, EGF, NPEPPS, FHL3, VPS4A, RAD23A, AR, GADD45A, GPD2, CRTC2, PCTP, KBTBD7, PURA, NIPSNAP3B, HUWE1, WDTC1, FST, CRTC3, DVL1, SPATS2L, NRBP1, ARF1, NR1H2, ERCC3, FLII, CDKN1B, NEK9, RAB1B, ST3GAL5
Hematological System Development and Function	0.0247	TNFRSF1A, C4A/C4B, MYB, RORC, FAS
Hematopoiesis	0.0247	TNFRSF1A, MYB
Behavior	0.0252	AR, GDNF, EGF, NPEPPS
Humoral Immune Response	0.0261	C4A/C4B, RORC, FAS
Immune Cell Trafficking	0.0261	C4A/C4B, RORC, FAS
Inflammatory Response	0.0261	C4A/C4B, RORC, FAS
Energy Production	0.0302	ATP5C1, ERCC3, ATP5A1
Toxic Functions	p-value	Molecules
Renal Hypertrophy	0.00343	NFATC3, RCBTB1, NUPR1
Cardiac Dilation	0.00388	RAF1, SPEG, MEF2A, NUPR1, SRF, EP300
Cardiac Hypoplasia	0.0321	GNA11, RXRA
Renal Necrosis/Cell Death	0.0471	SIAH1, MAP2K6, RAF1, CDC42, TNFRSF1A, SMAD7, EGF, FAS, ATP2B2, RNF216, COX11, NDEL1, ERBB4, CDKN1B, MAFB, TNFRSF19, HSPB1
Liver Failure	0.0491	CHUK, FAS
Cardiac Arteriopathy	0.0515	C9orf25, NAV2, SNX7, NPEPPS, PIP5K1B, RFFL, MSRB3, DUSP3, GPD2, SCHIP1, PDE11A, DCAF12, ALDH6A1, COL19A1, GUCY1B2, PSMF1, MTHFS, ZFAND3, L3MBTL4, DNAH11, PAX3, YAP1, FAM13C, CERKL, TNS1, PMEPA1, SLC1A4, CDC42, LRP6, UHRF1BP1, RNF130, UBE2O, ROBO1, LRRC20, USP3, C7orf10, SIX2, TBC1D1, ADK, RARB, RPTOR, PARK2, ANKS1A, IDH3B, UBE3C, ZNF398, DLGAP4, ASB2, MTMR14, TRDN, MEF2A, LARGE, ZNF767, RNF216, F…
Liver Proliferation	0.0531	RAF1, RPS6KB1, TNFRSF1A, NFATC3, EGF, CDKN1B, FAS
Cardiac Hypertrophy	0.0544	MAP2K6, ANGPT2, SP3, NFATC3, GNA11, NFATC2, FBXO32, DES, EP300, HDAC5, MORF4L1, KCNJ11
