# Supplementary material for: Deregulated MicroRNAs in Myotonic Dystrophy Type 2
Source: PLoS One. 2012 Jun 29;7(6):e39732. doi: 10.1371/journal.pone.0039732 (PMC3387258; doi:10.1371/journal.pone.0039732)
Supplement: Tables S9 — Ingenuity Pathway Analysis (IPA) of enriched categories in miRNAs targets analysis. Statistical significance and complete list of involved molecules in each enriched categories are shown. (XLS) [file pone.0039732.s010.xls]

## Sheet: table S9
Table S9	COMPLETE IPA ANALYSIS-PREDICTED TARGETS OF DM2 miRNAs
Ingenuity Canonical Pathways	p-value	Ratio	Molecules
Insulin Receptor Signaling	0.0020893	7,91E-02	PPP1CC, FOXO4, RPS6KB1, RAF1, TRIP10, CRKL, TSC2, RPTOR, PDPK1, GSK3A, JAK2
DNA Methylation and Transcriptional Repression Signaling	0.00288403	1,74E-01	MECP2, DNMT3A, SUDS3, DNMT1
Integrin Signaling	0.00331131	6,7E-02	PPP1CC, RAF1, PXN, CRKL, MYLK2, TNK2, BCAR1, ARF1, ARF6, RHOD, ITGA7, ACTN3, ACTN1, CAPN3
Germ Cell-Sertoli Cell Junction Signaling	0.00354813	7,19E-02	PXN, EPN1, RHOD, KEAP1, PDPK1, JUP, CLINT1, GSN, MAPK12, BCAR1, ACTN1, ACTN3
Nucleotide Excision Repair Pathway	0.0040738	1,43E-01	POLR2A, POLR2E, ERCC3, RPA1, POLR2I
Assembly of RNA Polymerase III Complex	0.00512861	2E-01	GTF3C5, SF3A1, BRF2
Neuregulin Signaling	0.00562341	7,84E-02	RPS6KB1, RAF1, CRKL, ERBB4, PDPK1, EGF, CDKN1B, RNF41
Actin Cytoskeleton Signaling	0.00630957	5,88E-02	PPP1CC, RAF1, PXN, CRKL, MYH14, MYLK2, EGF, PIP5K1B, GSN, BCAR1, GNA13, ACTN1, ACTN3, GNG12
Methionine Metabolism	0.0114815	5,13E-02	AHCYL1, DNMT3A, BHMT2, DNMT1
Estrogen Receptor Signaling	0.0165959	6,62E-02	RAF1, POLR2A, POLR2E, ERCC3, MED16, TAF10, POLR2I, NCOA3, CARM1
Cyanoamino Acid Metabolism	0.0165959	4,92E-02	FAAH, GBA2, GGT7
Huntington's Disease Signaling	0.017378	5,46E-02	HDAC4, PDPK1, EGF, HDAC5, POLR2A, SP1, POLR2E, HDAC11, DCTN1, POLR2I, GNG12, DNM2, CAPN3
FAK Signaling	0.017378	6,86E-02	RAF1, PXN, PDPK1, EGF, TNS1, BCAR1, CAPN3
PTEN Signaling	0.018197	6,45E-02	FOXO4, RPS6KB1, RAF1, PDPK1, GSK3A, CHUK, CDKN1B, BCAR1
Assembly of RNA Polymerase II Complex	0.018197	8,93E-02	POLR2A, POLR2E, ERCC3, TAF10, POLR2I
Chronic Myeloid Leukemia Signaling	0.025704	6,67E-02	RAF1, HDAC4, HDAC11, CRKL, CHUK, CDKN1B, HDAC5
Hereditary Breast Cancer Signaling	0.0281838	6,2E-02	POLR2A, HDAC4, POLR2E, HDAC11, BARD1, RPA1, POLR2I, HDAC5
PI3K/AKT Signaling	0.0301995	5,71E-02	RPS6KB1, RAF1, TSC2, PDPK1, GSK3A, CHUK, JAK2, CDKN1B
RAR Activation	0.0338844	5,46E-02	SMAD2, SMAD9, ERCC3, SMAD7, PDPK1, SORBS3, JAK2, MAPK12, RXRA, CARM1
Cholecystokinin/Gastrin-mediated Signaling	0.0363078	6,6E-02	RAF1, PXN, RHOD, SRF, GNA13, MAPK12, BCAR1
Ephrin Receptor Signaling	0.0398107	5,03E-02	RAF1, PXN, ANGPT1, CRKL, EGF, JAK2, GNA13, EPHA3, BCAR1, GNG12
IL-8 Signaling	0.0416869	5,18E-02	RPS6KB1, RAF1, ANGPT2, ANGPT1, RHOD, EGF, CHUK, GNA13, MAPK12, GNG12
TGF-β Signaling	0.042658	6,74E-02	ZFYVE9, SMAD2, RAF1, SMAD9, SMAD7, MAPK12
Antiproliferative Role of TOB in T Cell Signaling	0.0446684	1,15E-01	SMAD2, PABPC4, CDKN1B
Functions	p-value	Molecules
Cellular Development	1.36e-06	CBX7, RAF1, SRF, GSK3A, MAML1, KEAP1, TSC2, JPH2, RNF128, GNA13, TESK1, GNG12, DNMT1, ALDH6A1, ZFHX3, SMAD2, CRKL, RPA1, TNK2, DES, MN1, JDP2, ERCC3, RXRA, ITGA7, CA2, ULK1, CACNA1S, DAGLA, PARD6B, JAK2, CDH11, AR, RHOD, CRTC2, MXD1, ADK, CD38, IRX3, AIFM1, NFIC, MECP2, ANGPT1, EPHA3, ATP2B2, SEMA4D, EDIL3, SBF1, SREBF1, MAFB, FOXO4, MPRIP, FAT1, MBP, PBX1, PDPK1, MLL2, DICER1, TAF10, DOCK5, IKZF…
Embryonic Development	1.36e-06	RAF1, FURIN, DNMT3A, SRF, PBX1, PDPK1, EGF, TET1, AR, SP3, SP1, PIM1, CHUK, DNMT1, AIFM1, PXN, ANGPT1, CRKL, NCOA3, EDIL3, PAX3, INTS1, USF1, YAP1, CDKN1B, DNAJB6, RXRA, PNPLA6, CNBP
Post-Translational Modification	1.55e-06	RAF1, FURIN, MIB2, UBE2L3, MYLK2, PDPK1, GSK3A, MSRB3, USP8, CTDSP1, DUSP3, TTBK2, PIM1, MLEC, RNF128, DUSP7, ALG1, FBXO32, RNF41, RPS6KB1, SMAD2, MGRN1, DAPK1, SMAD9, VRK2, RNF31, PSKH1, RORC, AGA, TNK2, TP53RK, FBXO6, MAPK12, UBL4A, CDC42BPB, SRPK3, ERCC3, DNAJB6, TLK2, NOS1, PPP1CC, ULK1, UBQLN1, EGF, JAK2, RNF130, FNTB, SYVN1, RB1CC1, RPTOR, CD38, CHUK, PARK2, AMFR, UBE3C, ST3GAL2, PXN, TPST2…
Tissue Morphology	6.3e-06	NOS1, RAF1, ZBTB7A, FURIN, ANGPT2, FMR1, CACNA1S, MYLK2, SNTA1, SRF, PDPK1, EGF, AR, ERBB4, RYR1, SORBS3, CHUK, KCNJ12, SLC6A8, PXN, ANGPT1, TRDN, SMAD7, EMD, GSN, DES, CLCN1, GAMT, YAP1, MYBPC2, FLII, P2RX6, DNAJB6, CDKN1B, MAFB, RXRA, ACTN3
Skeletal and Muscular System Development and Function	7.83e-06	FOXO4, MPRIP, SNTA1, MYLK2, SRF, PDPK1, PIM1, TSC2, ZFHX3, KCNJ12, RPS6KB1, SLC6A8, DTNBP1, HDAC4, MAPK12, DES, HDAC5, CLCN1, MN1, GAMT, SRPK3, JDP2, PAX3, MYBPC2, P2RX6, RXRA, ITGA7, CAPN3, NOS1, THOC5, PPP1CC, ANGPT2, CACNA1S, EGF, FHL3, ARF6, ERBB4, CD38, RYR1, SORBS3, CHUK, PXN, SPEG, NFIC, TRDN, SMAD7, EMD, FLII, SKIL, ACTN3
Cellular Assembly and Organization	1.78e-05	KIF1C, RAF1, MPRIP, COG4, TOM1, FAT1, MBP, FMR1, SRF, PDPK1, SYNPO, ARFGEF2, IDE, PIP5K1B, USP8, HOOK3, STAG3, GNA13, FARP2, GNG12, TESK1, DNMT1, DNM2, DEPTOR, DTNBP1, PTPRD, CRKL, STK25, RPA1, TNK2, GSN, DES, HDAC5, CDC42BPB, TLK2, DNAJB6, OSBPL2, CLINT1, ITGA7, ABCD1, TFEB, TRIP10, CACNA1S, PARD6B, EGF, SMPD1, DCLK1, INPP5A, FHL3, ROBO1, BCAR1, VPS4A, CDC25B, MCOLN1, ARF6, AR, RHOD, ERBB4, RPTO…
Cellular Function and Maintenance	2.89e-05	RAF1, COG4, PDPK1, TET1, EGF, JAK2, DICER1, PIP5K1B, INPP5A, BCAR1, ARF6, RHOD, ABCC1, ERBB4, ADK, TSC2, MXD1, ZCCHC11, SORBS3, GNA13, ACTN1, AP2B1, SMAD2, ARHGAP6, PXN, HDAC4, STK25, SMAD7, NSFL1C, PCYOX1, GSN, ATL2, CDKN1B, RXRA, CLINT1, RAB6A, ACTN3
Gene Expression	2.89e-05	RAF1, SRF, MAML1, DUSP3, CTDSP1, ABCC1, TSC2, MED16, GNA13, DCAF6, DNMT1, ZFHX3, SMAD2, ACACB, VRK2, ACTR1B, MDFIC, ZNF238, MN1, JDP2, ERCC3, YAP1, RXRA, POLR2I, SCAP, ZNF143, JAK2, DCLK1, ARF6, AR, CRTC2, ZBTB4, MXD1, TFDP2, PURA, AP2B1, NFIC, ADRM1, MECP2, TRIM28, SRCAP, ZNF197, SREBF1, MAZ, TCF19, MAFB, ZNF8, RBM14, FOXP4, FOXO4, ILF2, DNMT3A, PBX1, PDPK1, TAF10, PDCD7, SUPT6H, IKZF4, PIM1, MI…
Hair and Skin Development and Function	2.89e-05	PXN, SMAD7, EGF, JAK2, RXRA, BCAR1
Reproductive System Development and Function	2.89e-05	CDC25B, PXN, AR, EGF, JAK2, CHUK, CDKN1B, BCAR1
Genetic Disorder	3.15e-05	RAF1, UQCC, GSK3A, EIF4A2, MAML1, PRPS1, GPD2, KEAP1, TSC2, JPH2, SYPL1, DCAF12, DNM2, GNG12, ALDH6A1, TSHZ2, ZFHX3, SMAD2, DAPK1, ACACB, STK25, GYPC, TARSL2, AGA, PTOV1, BRF2, DES, CBARA1, MN1, SCN1B, ERCC3, SLC16A5, RXRA, SAMD4A, POLR2I, TRMT2B, C22orf13, RIMBP2, TMEM185A, DAGLA, JAK2, RNF130, LRRC20, ARF6, AR, ABCB7, CDYL, MXD1, CD38, UBE3C, MOCS1, MECP2, DAB2IP, MAPK6, SPATS2L, PDLIM2, LARGE,…
Connective Tissue Disorders	0.000113	HDAC4, SREBF1, BARD1, PURA, ITGA7, ROBO1, CDH11, HDAC5
Developmental Disorder	0.000113	NOS1, ABCD1, RAF1, CA2, ANGPT2, SLC1A4, FMR1, TSPYL1, SNTA1, SRF, PBX1, EGF, PDPK1, ARFGEF2, JAK2, KCNJ11, PDHA1, SP3, AR, PIM1, TSC2, GNA13, JUP, FBXO32, PXN, NFIC, SPEG, HDAC4, MECP2, ANGPT1, STK25, SMAD7, GSN, DES, MORF4L1, HDAC5, SCN1B, CRTAP, SREBF1, ERCC3, PAX3, RCBTB1, MAFB, CDKN1B, RXRA, ITGA7
Protein Synthesis	0.000116	NOS1, PORCN, ANGPT2, FURIN, HBS1L, PCBP1, FMR1, UBE2L3, DPP7, PDPK1, EGF, EIF4A2, GSK3A, IDE, RAD23A, SYVN1, SP1, PIM1, PABPC4, TSC2, RPTOR, EEF2K, FBXO32, PARK2, APEX1, AMFR, DEPTOR, RPS6KB1, PSMB5, ADRM1, PCYOX1, GSN, FBXO6, ADAMTS9, UBR3, PREP, KIAA0368, FAM129A, CIRBP, MRPL41, CDKN1B, SAMD4A, CNBP, CAPN3
Cancer	0.000124	MALAT1, RAF1, CBX7, FURIN, COG4, CALCOCO2, RAD23A, GPD2, ABCC1, TSC2, GNA13, APEX1, DNM2, DNMT1, KCNJ12, SMAD2, DAPK1, ACACB, VRK2, RPA1, TNK2, RGP1, NRBP1, MN1, SCN1B, JDP2, ERCC3, RXRA, CA2, JAK2, FNTB, ARF6, AR, CRTC2, MXD1, RB1CC1, PARK2, TFDP2, PURA, AP2B1, ANGPT1, FGD6, OBSCN, SPATS2L, EPHA3, ARF1, SEMA4D, SBF1, MAFB, FOXO4, PBX1, PDPK1, DICER1, POLE, PIM1, RAB3D, HDAC11, KBTBD7, MID1IP1, J…
Cell-To-Cell Signaling and Interaction	0.000142	NOS1, RAF1, FMR1, CACNA1S, SNTA1, PARD6B, PDPK1, EGF, JAK2, BCAR1, ARF6, AR, RHOD, ERBB4, MXD1, TSC2, GNA13, PURA, GNG12, TESK1, ACTN1, SMAD2, PXN, ARHGAP6, NFIC, HDAC4, MECP2, ANGPT1, CRKL, SMAD7, PCYOX1, CDC42BPB, SEMA4D, RAPSN, CDKN1B, ACTN3
Organismal Development	0.000174	RAF1, FURIN, DNMT3A, SRF, PBX1, MLL2, PIP5K1B, DICER1, TAF10, GPD2, PIM1, ABCC1, KEAP1, JPH2, MID1IP1, GNA13, DNMT1, RPS6KB1, SMAD2, AGA, CREG1, RPA1, GSN, ADAMTS9, GBA2, NCOA3, MORF4L1, GAMT, INTS1, PAX3, YAP1, POMT1, ANGPT2, TFEB, BARD1, EGF, JAK2, SYVN1, AR, SP3, SP1, ABCB7, CDYL, PDLIM5, MXD1, FAAH, WDTC1, FBXW4, TPST2, ANGPT1, MECP2, TRIM28, UBR3, SBF1, FLII, CDKN1B, PSMC3, DUSP13, OR7C1
Neurological Disease	0.000245	RAF1, FURIN, DBF4B, COG4, GPD1, KPNA6, AHCYL1, TOM1, TSPYL1, SNTA1, SRF, UQCC, EIF4A2, IDE, BRCC3, PRPS1, ABCC1, TSC2, SYPL1, JPH2, MED16, RNF128, EML1, GNA13, DNMT1, ALDH6A1, DNM2, TSHZ2, ZFHX3, MYST4, SMAD2, DAPK1, CHGB, STK25, GYPC, PSKH1, TARSL2, AGA, MN1, SCN1B, RCBTB1, RXRA, POLR2I, CA2, TRMT2B, C22orf13, CACNA1S, RIMBP2, BCAS3, TMEM185A, DCLK1, FNTB, INPP5A, AKAP7, CDH11, LRRC20, ARF6, AR,…
Infection Mechanism	0.000264	RAF1, ILF2, FURIN, COG4, AHCYL1, UBE2L3, DICER1, RAD23A, POLE, SUPT6H, DUSP3, PRPS1, GPD2, RAB11FIP1, RAB3D, MID1IP1, PHF2, KBTBD7, GNA13, EIF2C1, PDE11A, DNM2, RNF41, KCNJ12, ACACB, PRDM10, TNK2, RGP1, MDFIC, NCOA3, NRBP1, MN1, CDC42BPB, SCN1B, SRPK3, ERCC3, USF1, IL28RA, RAB1B, RXRA, POLR2I, CAPN3, CA2, TRIM7, PPP1CC, EGF, JAK2, FHL3, DCLK1, VPS4A, KCNJ11, POLR2A, AR, RNPS1, SP1, CRTC2, RB1CC1,…
Cell Morphology	0.000276	FOXO4, MPRIP, FAT1, SRF, PDPK1, MLL2, GSK3A, TSC2, GNA13, GNG12, TESK1, DEPTOR, RPS6KB1, PTPRD, PRICKLE2, CRKL, TNK2, GSN, DES, NCOA3, MORF4L1, CDC42BPB, RXRA, BCL9L, NOS1, ANGPT2, PARD6B, EGF, SMPD1, FHL3, ROBO1, BCAR1, VPS4A, CDH11, ARF6, AR, RHOD, MXD1, RPTOR, SORBS3, PARK2, PURA, AIFM1, WDTC1, AP2B1, PXN, ANGPT1, MECP2, SMAD7, ATP2B2, CYTH3, EPB41, EDIL3, SEMA4D, CDKN1B
Connective Tissue Development and Function	0.000276	ABCB6, FOXO4, RAF1, ZBTB7A, ANGPT2, EGF, BCAR1, CDH11, RHOD, ABCC1, ERBB4, ADK, TSC2, MXD1, CHUK, GNA13, PURA, APEX1, PXN, HDAC4, ANGPT1, CRKL, SMAD7, PCYOX1, GSN, NCOA3, MN1, SREBF1, CDKN1B, SKIL, RXRA
Skeletal and Muscular Disorders	0.000276	C15orf27, RAF1, FURIN, GPD1, AHCYL1, UBE2L3, SNTA1, SRF, EIF4A2, IDE, MAML1, PRPS1, GPD2, JPH2, SYPL1, EML1, FBXO32, ALDH6A1, DNM2, ZFHX3, TSHZ2, DAPK1, CHGB, STK25, GYPC, DES, SCN1B, RCBTB1, RXRA, ITGA7, POLR2I, SAMD4A, CA2, SCAP, RIMBP2, CACNA1S, ZNF143, UHRF1BP1, TMEM185A, JAK2, DCLK1, CDH11, SPG20, AR, CRTC2, MXD1, ADK, RB1CC1, CD38, RYR1, PARK2, PURA, KHSRP, AMFR, AIFM1, ARHGAP6, SPEG, ANGPT…
Organismal Injury and Abnormalities	0.000313	NOS1, ANGPT2, HDAC4, ANGPT1, SMAD7, AGA, PDPK1, EGF, IDE, DICER1, HDAC5, USP8, AR, ADK, CHUK, CDKN1B, FBXO32, AIFM1
Cellular Movement	0.000539	RAF1, PPP1CC, ANGPT2, EGF, BCAR1, CDH11, ARF6, AR, RHOD, PIM1, ERBB4, GNA13, CHUK, JUP, DNM2, GNG12, PXN, ANGPT1, MYH14, CRKL, PDLIM2, GSN, ADI1, NCOA3, MAFB, CDKN1B
Nervous System Development and Function	0.000539	NOS1, PXN, ANGPT2, ULK1, MECP2, ANGPT1, FMR1, EGF, PIP5K1B, TNK2, GSN, ROBO1, ATP2B2, SEMA4D, ERBB4, SKIL, MAFB, PARK2, CDKN1B, FARP2
Infectious Disease	0.000623	FURIN, COG4, UBE2L3, RAD23A, POLE, GPD2, RAB3D, KBTBD7, MID1IP1, PHF2, PDE11A, RNF41, DNM2, ACACB, PRDM10, RGP1, NRBP1, SRPK3, SCN1B, ERCC3, IL28RA, RXRA, RAB1B, POLR2I, TRIM7, CA2, EGF, FHL3, VPS4A, KCNJ11, POLR2A, AR, RNPS1, CRTC2, RB1CC1, TFDP2, PURA, WDTC1, AP2B1, EPN1, BICD2, FGD6, SF3A1, SPATS2L, ARF1, FLII, ALKBH3, NEK9, PSMC3, ST3GAL3, RAB6A
Cardiovascular Disease	0.000943	RAF1, FURIN, TOM1, MYLK2, GSK3A, DUSP3, GPD2, TSC2, JPH2, DCAF12, ALDH6A1, GNG12, KCNJ12, SMAD2, ACACB, GYPC, DES, SCN1B, YAP1, FAM13C, MYBPC2, P2RX6, RXRA, SAMD4A, CA2, CACNA1S, BCAS3, UHRF1BP1, SETD7, RNF130, JAK2, DCLK1, AKAP7, LRRC20, CDH11, AR, ADK, RYR1, PARK2, UBE3C, AIFM1, ARHGAP6, SPEG, PPIF, ANGPT1, PSTPIP2, LARGE, CERK, ZNF767, UBR3, ATP2B2, SREBF1, C19orf12, INADL, FOXP4, C9orf25, MPR…
Cell Cycle	0.000943	CBX7, RAF1, PPP1CC, DBF4B, EGF, DICER1, BCAR1, SPG20, CDC25B, AR, SP1, PIM1, ERBB4, TSC2, MXD1, RB1CC1, HPGD, PARK2, CHUK, PURA, ZFHX3, RPS6KB1, NUDCD3, PSMB5, HDAC4, MYH14, SMAD7, RPA1, CREG1, MAPK12, NCOA3, C15orf63, JDP2, SREBF1, CIRBP, DCTN1, SKIL, CDKN1B, NEK9, RXRA
Metabolic Disease	0.000943	RAF1, FURIN, GPD1, MYLK2, IDE, PRPS1, DUSP3, GPD2, SPTLC2, TSC2, JPH2, ALG1, GNA13, DCAF12, ZFHX3, TSHZ2, DAPK1, ACACB, PRDM10, GYPC, AGA, GBA2, CBARA1, SCN1B, YAP1, FAM13C, SAMD4A, PHLPP1, CA2, CACNA1S, BCAS3, ZNF143, UHRF1BP1, JAK2, MIPOL1, DCLK1, AKAP7, OCRL, LRRC20, MCOLN1, AR, CDYL, PDLIM5, ADK, CD38, EEF2K, PARK2, AIFM1, MOCS1, NFIC, EPHA3, LARGE, INO80D, EDIL3, SREBF1, FAM129A, MAZ, TCF19,…
Nutritional Disease	0.000943	HDAC4, HDAC5
Reproductive System Disease	0.0012	NOS1, CA2, FURIN, COG4, FMR1, EGF, SMPD1, FHL3, VPS4A, RAD23A, AR, CRTC2, GPD2, RB1CC1, KBTBD7, MID1IP1, TFDP2, PURA, WDTC1, ACACB, BICD2, FGD6, SPATS2L, GBA2, RGP1, NRBP1, ARF1, SRPK3, ERCC3, FLII, CDKN1B, RAB1B, NEK9, RAB6A
Endocrine System Disorders	0.00141	FOXO4, CPT1A, GPD1, SREBF1, GPD2, TSC2, GLUD1, CDKN1B, IDE, KCNJ11
Hematological Disease	0.00141	FOXO4, RAF1, ANGPT2, PSMB5, HDAC4, GPD1, CPT1A, ANGPT1, GLUD1, JAK2, MAPK12, FNTB, POLE, HDAC5, KCNJ11, GPD2, HDAC11, ABCB7, TSC2
Cell Death	0.00174	KIF1C, ABCB6, RAF1, DNMT3A, SRF, PDPK1, GSK3A, MIF4GD, IDE, DICER1, PIM1, ABCC1, TSC2, DUSP7, JUP, APEX1, DNMT1, SLC6A8, DAPK1, HDAC4, PSMB5, RORC, RPA1, TNK2, HDAC5, JDP2, YAP1, THOC5, CA2, PPP1CC, UBQLN1, MCFD2, EGF, SMPD1, JAK2, INPP5A, BCAR1, AKAP7, SYVN1, AR, SP1, CRTC2, TNIP2, ERBB4, ABCB7, ADK, RB1CC1, CD38, AIFM1, NUDCD3, ADRM1, ANGPT1, TRIM28, GLUD1, CERK, C15orf63, SBF1, RNF34, RAPSN, F…
Cellular Growth and Proliferation	0.00211	NOS1, RAF1, CBX7, ZBTB7A, PBX1, MCFD2, SRF, PDPK1, EGF, JAK2, BCAR1, AR, ERBB4, TSC2, RB1CC1, HPGD, SPAM1, CHUK, PARK2, PURA, RNF41, AIFM1, RPS6KB1, PXN, TRIM28, MAPK6, SMAD7, CREG1, PDLIM2, MKNK2, MAPK12, NCOA3, MN1, EXTL3, CDKN1B, ITGA7
Protein Degradation	0.00214	FURIN, PSMB5, ADRM1, UBE2L3, DPP7, EGF, PCYOX1, IDE, FBXO6, ADAMTS9, UBR3, RAD23A, PREP, KIAA0368, SYVN1, SP1, PARK2, CDKN1B, FBXO32, AMFR, CAPN3
Carbohydrate Metabolism	0.00237	PPP1CC, GPD1, SNED1, EGF, PDPK1, GSK3A, PIP5K1B, KCNJ11, ARF6, TBC1D1, GPD2, ERBB4, ABCC1, IMPA2, CHUK, WDTC1, RPS6KB1, CPT1A, MECP2, DAB2IP, GBA2, ARF1, SLC2A8, SLC37A4, USF1
Lipid Metabolism	0.00237	ABCD1, FOXO4, ZBTB7A, SCAP, FAT1, EGF, DAGLA, SMPD1, PIP5K1B, ARF6, GPD2, ABCC1, SPTLC2, HPGD, MID1IP1, APEX1, NSMAF, DNM2, FAAH, CPT1A, ACACB, MECP2, STARD3, DAB2IP, LARGE, CERK, ARF1, SREBF1, RXRA, PNPLA6, CNBP, FADS1
Molecular Transport	0.00237	ABCB6, FOXO4, KPNA6, FAT1, SNED1, PDPK1, GSK3A, PIP5K1B, GPD2, ABCC1, TSC2, MID1IP1, JUP, APEX1, DNM2, ABCF2, SLC6A8, RPS6KB1, CPT1A, ACACB, GSN, SLC38A3, CLCN1, MLXIP, SLC37A4, P2RX6, RXRA, ABCD1, PPP1CC, SCAP, SLC1A4, CRY2, EGF, DAGLA, SMPD1, VPS4A, CLCN4, SIX2, ARF6, AR, TBC1D1, ABCB7, ERBB4, ADK, HPGD, CHUK, FAAH, AP2B1, AP3D1, DAB2IP, CYTH3, ARF1, SLC2A8, SREBF1, ACTR1A
Small Molecule Biochemistry	0.00237	ABCB6, FOXO4, GPD1, FAT1, DNMT3A, PDPK1, GSK3A, PIP5K1B, PRPS1, GPD2, SPTLC2, ABCC1, IMPA2, MID1IP1, GNA13, APEX1, NSMAF, DNM2, ALDH6A1, DNMT1, BAAT, SLC6A8, RPS6KB1, ACACB, CPT1A, TNK2, PCYOX1, SLC38A3, GAMT, USF1, TLK2, RXRA, CNBP, FADS1, NOS1, ABCD1, ZBTB7A, SCAP, SLC1A4, DAGLA, EGF, SMPD1, JAK2, KCNJ11, ADSL, ARF6, AR, TBC1D1, ABCB7, ERBB4, ADK, HPGD, CHUK, BHMT2, QDPR, FAAH, WDTC1, PXN, MECP…
Tissue Development	0.00257	RAF1, FURIN, MYLK2, SRF, PBX1, PDPK1, DICER1, RPS6KB1, SMAD2, DTNBP1, CRKL, RORC, GSN, MAPK12, DES, NCOA3, HDAC5, SRPK3, PAX3, INTS1, YAP1, RXRA, CNBP, CAPN3, NOS1, CA2, ANGPT2, CACNA1S, EGF, JAK2, FHL3, ROBO1, CDH11, SIX2, ARF6, AR, ERBB4, RPTOR, CD38, CHUK, IRX3, FBXW4, PXN, SPEG, ANGPT1, SMAD7, EMD, LTBP3, EDIL3, SREBF1, MAFB, SKIL, FOXP4
Amino Acid Metabolism	0.00277	BAAT, NOS1, SLC6A8, PXN, SLC1A4, MECP2, ANGPT1, DNMT3A, PDPK1, GLUD1, EGF, PCYOX1, TNK2, JAK2, SLC38A3, GAMT, ABCC1, CHUK, TLK2, BHMT2, SH2D1B, DNMT1, ALDH6A1, QDPR
Cardiovascular System Development and Function	0.00277	NOS1, RAF1, ANGPT2, FURIN, EDIL3, SPEG, ANGPT1, SRF, YAP1, PDPK1, CDKN1B
Cell Signaling	0.00277	RAF1, ANGPT2, ULK1, PILRB, PTPRD, ANGPT1, CRKL, DAB2IP, EGF, JAK2, TNK2, MAPK12, AKAP7, USP8, ARF6, RHOD, ERBB4, CHUK, GNA13, FARP2
Nucleic Acid Metabolism	0.00277	ADSL, PRPS1, CPT1A, ACACB, GAMT, GPD2, DNMT3A, ADK, EGF, GNA13, DNMT1
Ophthalmic Disease	0.00277	ANGPT2, ANGPT1, CDKN1B
Gastrointestinal Disease	0.00295	SMAD2, RAF1, HDAC4, PSMB5, PDPK1, GLUD1, IDE, HDAC5, KCNJ11, USP8, SREBF1, HDAC11, TSC2, CHUK, CDKN1B, DNMT1
Hepatic System Disease	0.00295	USP8, PDPK1, CHUK
Renal and Urological Disease	0.00348	NOS1, RAF1, ANGPT2, HDAC4, ANGPT1, SMAD7, PDPK1, EGF, HDAC5, AR, HDAC11, RCBTB1, TSC2
Vitamin and Mineral Metabolism	0.00358	FOXO4, SCAP, SREBF1, STARD3, CNBP
Behavior	0.00491	MECP2, FMR1, EGF, PARK2
Hepatic System Development and Function	0.00491	SMAD2, ARF6, SP3, SP1, SREBF1, SMAD7, RB1CC1, JAK2, TAF10
Respiratory Disease	0.00496	MALAT1, RAF1, FURIN, PDPK1, DICER1, FNTB, ROBO1, POLE, ARF6, AR, POLR2A, ABCC1, HDAC11, HPGD, PARK2, PDE11A, EIF2C1, APEX1, DNMT1, KCNJ12, RPS6KB1, DAPK1, HDAC4, PSMB5, ANGPT1, GSN, HDAC5, CDKN1B, MAFB, RXRA
Immunological Disease	0.00543	C15orf27, RAF1, FURIN, GPD1, UBE2L3, MYLK2, IDE, GPD2, ABCC1, JPH2, RNF128, GNA13, TSHZ2, ZFHX3, SMAD2, DAPK1, ACACB, CHGB, GYPC, BRF2, MDFIC, YAP1, FAM13C, SAMD4A, SCAP, RIMBP2, ZNF143, UHRF1BP1, JAK2, FNTB, MIPOL1, DCLK1, AKAP7, CDH11, AR, CRTC2, PDLIM5, ADK, CD38, PARK2, KHSRP, AMFR, ANGPT1, TRIM28, PSTPIP2, SPATS2L, EPHA3, LARGE, ZNF767, INO80D, ATP2B2, ARF1, SEMA4D, EDIL3, FAM129A, TCF19, IN…
Psychological Disorders	0.0069	KPNA6, FAT1, TSPYL1, FMR1, UQCC, MLL2, IDE, PIP5K1B, TTBK2, JPH2, KLHL29, IMPA2, PDE11A, DNMT1, ZFHX3, TSHZ2, DAPK1, SESN3, DTNBP1, HDAC4, CHGB, PSMF1, PSKH1, AGA, GSN, PREP, ZFAND3, SCN1B, ERCC3, RCBTB1, CLINT1, RXRA, NXN, ZCCHC24, CAPN3, NOS1, CA2, SLC1A4, BCAS3, EGF, ME1, FNTB, ROBO1, CDC25B, GLCCI1, AR, RNPS1, ERBB4, PDLIM5, ZBTB4, SORBS3, PARK2, SPAM1, FAM109A, UBE3C, MBNL2, RNLS, MECP2, LMO…
Protein Trafficking	0.00789	AP2B1, SIX2, KPNA6, CRY2, TSC2, JUP
Cellular Compromise	0.00887	PXN, FLII, FBXO32, DICER1, PARK2, GSN, FHL3, BCAR1, DES, AIFM1
Dermatological Diseases and Conditions	0.0128	RAF1, SLC1A4, HDAC4, PSMB5, SMAD7, RPA1, FNTB, HDAC5, MAML1, SCN1B, HDAC11, JUP, RXRA
Inflammatory Disease	0.0128	HDAC4, HDAC11, BARD1, RPA1, PURA, ITGA7, ROBO1, CDH11, HDAC5
DNA Replication, Recombination, and Repair	0.013	PPP1CC, CENPV, DNMT3A, EGF, RPA1, HDAC5, CHRAC1, STAG3, CDKN1B, TLK2, ALKBH3, APEX1, DNMT1
Organ Morphology	0.013	AR, MECP2, TSC2, SMAD7, PDPK1, DICER1, CDKN1B, RXRA
Organismal Functions	0.013	NOS1, FURIN
RNA Post-Transcriptional Modification	0.0135	MBNL2, DDX54, DHX38, PCBP1, SF3A1, DICER1, POLR2A, RNPS1, PABPC4, POLR2E, ALKBH3, KHSRP, APEX1, POLR2I
Organismal Survival	0.0156	RAF1, FURIN, ANGPT2, TFEB, DNMT3A, BARD1, PBX1, SRF, PDPK1, SMPD1, JAK2, DICER1, IDE, ROBO1, VPS4A, KCNJ11, USP8, SP1, KEAP1, ERBB4, ADK, TSC2, GNA13, CHUK, MAN2A2, SMAD2, RPS6KB1, CPT1A, NFIC, ANGPT1, PPIF, EFEMP2, RORC, AGA, MORF4L1, SREBF1, PAX3, USF1, FLII, POMT1, CDKN1B, DNAJB6, SKIL, RXRA, PNPLA6, CARM1
Endocrine System Development and Function	0.0179	FAAH, TSC2, CDKN1B, DNM2
Renal and Urological System Development and Function	0.0179	PIM1, CDKN1B, NEK9
Tumor Morphology	0.0217	PIM1, PBX1, CDKN1B, SKIL
Respiratory System Development and Function	0.0233	NOS1, EGF, DICER1
Digestive System Development and Function	0.0246	SMAD2, ARF6, SP3, SP1, RB1CC1, TAF10
Organ Development	0.0246	SMAD2, ARF6, SP3, SP1, RB1CC1, TAF10
Drug Metabolism	0.0307	ABCC1
Toxic functions	p-value	Molecules
Liver Failure	0.00295	USP8, PDPK1, CHUK
Renal Hypertrophy	0.0294	RCBTB1, PDPK1
Cardiac Damage	0.0307	PIM1
Cardiac Dilation	0.0307	NOS1, RAF1, SPEG, SRF
Liver Cholestasis	0.0346	BAAT, ABCB6, SREBF1, ABCB7, ABCC1, HDLBP
Heart Failure	0.048	NOS1, KCNJ12, RAF1, CA2, AR, PPIF, CACNA1S, PDPK1, DICER1, PDE11A, KCNJ11
