# Supplementary material for: Deregulated MicroRNAs in Myotonic Dystrophy Type 2
Source: PLoS One. 2012 Jun 29;7(6):e39732. doi: 10.1371/journal.pone.0039732 (PMC3387258; doi:10.1371/journal.pone.0039732)
Supplement: Table S10 — Comparison of miRNAs dysregulations with previous studies. The modulation of dysregulated miRNAs in DM2 patients were compared to previously published data on miRNAs dysregulation in muscular diseases. Green and red colours indicate down- or up-regulation of miRNAs, respectively. (XLS) [file pone.0039732.s011.xls]

## Sheet: table S10
Table S10
COMPARISON WITH PREVIOUS STUDIES
	OUR DATA	EISENBERG et al. (2007)										GRECO et al. (2009)
miRNA	DM2	BMD	DMD	FSHD	LGMD2A	LGMD2B	MM	NM	DM	PM	IBM	DMD/ MDX
miR-221-3p
miR-34c-5p
miR-381
miR-34a-5p
miR-146b-5p
miR-193b-3p
		=UP-REGULATION VS CTR
		=DOWN-REGULATION VS CTR
Legend: BMD = Becker muscolar dystrophy; DMD= Duchenne muscolar dystrophy; FSHD = Facioscapulohumeral muscolar dystrophy; LGMD2A/2B = limb girdle muscolar dystrophy 2A/2B; MM =Myoshi myopathy; NM = nemaline myopathy; DM = dermatomyositis; PM = polymyositis; IBM = inclusion body myositis; MDX= mdx mice.
